# Supplementary material for: Crystal structure of (Z)-2,3-di­chloro-1,4-bis­(4-meth­oxy­phen­yl)but-2-ene-1,4-dione
Source: Acta Crystallogr Sect E Struct Rep Online. 2014 Aug 23;70(Pt 9):o1049–50. doi: 10.1107/S1600536814018790 (PMC4186131; doi:10.1107/S1600536814018790)
Supplement: Supplementary file 1 [file e-70-o1049-sup1.cif]

##############################################################################
#                                                                            #
# This CIF contains the data in a paper accepted for publication in          #
# Acta Crystallographica Section E. It conforms to the requirements of       #
# Notes for Authors for Acta Crystallographica Section E, and has been       #
# peer reviewed under the auspices of the IUCr Commission on Journals.       #
#                                                                            #
# Full details of the Crystallographic Information File format               #
# are given in the paper "The Crystallographic Information File (CIF):       #
# a New Standard Archive File for Crystallography" by S. R. Hall, F. H.      #
# Allen and I. D. Brown [Acta Cryst. (1991), A47, 655-685].                  #
#                                                                            #
# The current version of the core CIF dictionary is obtainable from          #
# ftp://ftp.iucr.org/pub/cif_core.dic.                                       #
#                                                                            #
# Software is freely available for graphical display of the structure(s)     #
# in this CIF. For information consult the CIF software page                 #
# http://www.iucr.org/resources/cif/software.                                #
#                                                                            #
# This file may be used for bona fide research purposes within the           #
# scientific community so long as proper attribution is given to the journal # 
# article from which it was obtained.                                        #
#                                                                            #
##############################################################################
data_I
_audit_creation_method
;
Olex2 1.2
(compiled 2014.06.27 svn.r2953 for OlexSys, GUI svn.r4855)
;
_journal_date_recd_electronic     2014-07-04
_journal_date_accepted     2014-08-19
_journal_name_full     'Acta Crystallographica, Section E'
_journal_year     2014
_journal_volume     70
_journal_issue      9
_journal_page_first     o1049
_journal_page_last     o1050
_journal_paper_category     HO
_journal_paper_doi     10.1107/S1600536814018790
_journal_coeditor_code     FY2117
_publ_contact_author_name     'Ram K. Tittal'
_publ_contact_author_address
;
Department of Chemistry, National Institute of Technology, Kurukshetra,
Haryana 136 119, India
;
_publ_contact_author_email     'rktittaliitd@nitkkr.ac.in'
_publ_contact_author_fax     ?
_publ_contact_author_phone     '91-01744-23354'
_publ_section_title
;
Crystal structure of
(<i>Z</i>)-2,3-dichloro-1,4-bis(4-methoxyphenyl)but-2-ene-1,4-dione
;
_publ_section_title_footnote     .
loop_
    _publ_author_name
    _publ_author_footnote
    _publ_author_address
    'Tittal, Ram K.'
;
Present address: Departmentof Chemistry, National Institute of Technology,
Kurukshetra, Haryana 136 119, India.
;
;
Department of Chemistry, Indian Institute of Technology Delhi, Hauzkhas,
New Delhi 110 016, India
;
    'Kumar, Satish' .
;
Department of Chemistry, St Stephen's College, University Enclave,
Delhi 110 007, India
;
    'Ram, R. N.' .
;
Department of Chemistry, Indian Institute of Technology Delhi, Hauzkhas,
New Delhi 110 016, India
;
_publ_section_synopsis     .
_chemical_name_systematic
;
(<i>Z</i>)-2,3-Dichloro-1,4-bis(4-methoxyphenyl)but-2-ene-1,4-dione
;
_chemical_name_common     ?
_chemical_formula_moiety     'C18 H14 Cl2 O4'
_chemical_formula_sum     'C18 H14 Cl2 O4'
_chemical_formula_iupac     'C18 H14 Cl2 O4'
_chemical_formula_weight     365.19
_chemical_melting_point     ?
_shelx_space_group_comment
;
The symmetry employed for this shelxl refinement is uniquely defined
by the following loop, which should always be used as a source of
symmetry information in preference to the above space-group names.
They are only intended as comments.
;
_space_group_crystal_system     monoclinic
_space_group_name_H-M_alt     'P 21'
_space_group_name_Hall     'P 2yb'
loop_
    _space_group_symop_operation_xyz
    'x, y, z'
    '-x, y+1/2, -z'
_cell_length_a     8.877(3)
_cell_length_b     9.914(3)
_cell_length_c     10.294(3)
_cell_angle_alpha     90
_cell_angle_beta     110.565(5)
_cell_angle_gamma     90
_cell_volume     848.3(5)
_cell_formula_units_Z     2
_cell_measurement_reflns_used     5754
_cell_measurement_theta_min     3.17
_cell_measurement_theta_max     26.12
_cell_measurement_temperature     273(2)
_exptl_crystal_description     block
_exptl_crystal_colour     colorless
_exptl_crystal_size_max     0.313
_exptl_crystal_size_mid     0.230
_exptl_crystal_size_min     0.142
_exptl_crystal_density_diffrn     1.430
_exptl_crystal_density_meas     ?
_exptl_crystal_density_method     'not measured'
_exptl_crystal_F_000     376
_exptl_absorpt_coefficient_mu     0.401
_exptl_absorpt_correction_type     multi-scan
_exptl_absorpt_process_details     '(SADABS; Bruker, 2000)'
_exptl_absorpt_correction_T_min     0.860
_exptl_absorpt_correction_T_max     1.000
_exptl_special_details     ?
_diffrn_ambient_temperature     273(2)
_diffrn_radiation_type     MoK\a
_diffrn_radiation_wavelength     0.71073
_diffrn_measurement_device_type     'Bruker SMART APEX CCD'
_diffrn_measurement_method     '\f and \w'
_diffrn_detector_area_resol_mean     ?
_diffrn_reflns_number     9879
_diffrn_reflns_av_R_equivalents     0.0250
_diffrn_reflns_theta_min     2.113
_diffrn_reflns_theta_max     28.264
_diffrn_reflns_theta_full     26.000
_diffrn_measured_fraction_theta_max     0.981
_diffrn_measured_fraction_theta_full     0.999
_diffrn_reflns_limit_h_min     -11
_diffrn_reflns_limit_h_max     11
_diffrn_reflns_limit_k_min     -12
_diffrn_reflns_limit_k_max     13
_diffrn_reflns_limit_l_min     -13
_diffrn_reflns_limit_l_max     13
_refine_special_details
;
Refinement of <i>F</i>\^2\^ against ALL reflections. The weighted
<i>R</i>-factor <i>wR</i> and goodness of fit <i>S</i> are based on
<i>F</i>\^2\^, conventional <i>R</i>-factors <i>R</i> are based on <i>F</i>,
with <i>F</i> set to zero for negative <i>F</i>\^2\^. The threshold expression
of <i>F</i>\^2\^ > \s(<i>F</i>\^2\^) is used only for calculating
<i>R</i>-factors(gt) <i>etc</i>. and is not relevant to the choice of
reflections for refinement. <i>R</i>-factors based on <i>F</i>\^2\^ are
statistically about twice as large as those based on <i>F</i>, and <i>R</i>-
factors based on ALL data will be even larger.
;
_reflns_number_total     4012
_reflns_number_gt     3755
_reflns_threshold_expression     I>2\s(I)
_refine_ls_structure_factor_coef     Fsqd
_refine_ls_matrix_type     full
_refine_ls_R_factor_all     0.0598
_refine_ls_R_factor_gt     0.0565
_refine_ls_wR_factor_gt     0.1322
_refine_ls_wR_factor_ref     0.1343
_refine_ls_goodness_of_fit_ref     1.173
_refine_ls_restrained_S_all     1.173
_refine_ls_number_reflns     4012
_refine_ls_number_parameters     223
_refine_ls_number_restraints     2
_refine_ls_hydrogen_treatment     constr
_refine_ls_weighting_scheme     calc
_refine_ls_weighting_details
              'w=1/[\s^2^(Fo^2^)+(0.0741P)^2^+0.0555P] where P=(Fo^2^+2Fc^2^)/3'
_atom_sites_solution_hydrogens     geom
_atom_sites_solution_primary     direct
_atom_sites_solution_secondary     ?
_refine_ls_shift/su_max     0.000
_refine_ls_shift/su_mean     0.000
_refine_diff_density_max     0.411
_refine_diff_density_min     -0.170
_refine_ls_extinction_method     none
_refine_ls_extinction_coef     .
_refine_ls_abs_structure_details
;
Flack <i>x</i> determined using 1548 quotients
[(<i>I</i>^+^)-(<i>I</i>^-^)]/[(<i>I</i>^+^)+(<i>I</i>^-^)]
(Parsons <i>et al.</i>, 2013)
;
_refine_ls_abs_structure_Flack     0.01(2)
loop_
    _atom_type_symbol
    _atom_type_description
    _atom_type_scat_dispersion_real
    _atom_type_scat_dispersion_imag
    _atom_type_scat_source
    'C' 'C' 0.0033 0.0016
                         'International Tables Vol C Tables 4.2.6.8 and 6.1.1.4'
    'H' 'H' 0.0000 0.0000
                         'International Tables Vol C Tables 4.2.6.8 and 6.1.1.4'
    'O' 'O' 0.0106 0.0060
                         'International Tables Vol C Tables 4.2.6.8 and 6.1.1.4'
    'Cl' 'Cl' 0.1484 0.1585
                         'International Tables Vol C Tables 4.2.6.8 and 6.1.1.4'
_computing_data_collection     'SMART (Bruker, 2000)'
_computing_cell_refinement     'SAINT (Bruker, 2000)'
_computing_data_reduction     'SAINT (Bruker, 2000)'
_computing_structure_solution     'SHELXS97 (Sheldrick, 2008)'
_computing_structure_refinement     'SHELXL97 (Sheldrick, 2008)'
_computing_molecular_graphics
'OLEX2 (Dolomanov <i>et al.</i>, 2009) and Mercury (Macrae <i>et al.</i>, 2008)'
_computing_publication_material
;
OLEX2 (Dolomanov <i>et al.</i>, 2009), PLATON (Spek, 2009) and
publCIF (Westrip, 2010)
;
loop_
    _atom_site_type_symbol
    _atom_site_label
    _atom_site_fract_x
    _atom_site_fract_y
    _atom_site_fract_z
    _atom_site_U_iso_or_equiv
    _atom_site_adp_type
    _atom_site_calc_flag
    _atom_site_occupancy
    _atom_site_disorder_assembly
    _atom_site_disorder_group
    C C1 0.6776(4) 0.5542(4) 0.2160(4) 0.0447(8) Uani d 1 . .
    C C2 0.5707(5) 0.6341(4) 0.1270(4) 0.0443(8) Uani d 1 . .
    C C3 0.6859(4) 0.3333(4) 0.3536(4) 0.0424(7) Uani d 1 . .
    C C4 0.1894(4) 1.0044(4) 0.1824(4) 0.0456(8) Uani d 1 . .
    C C6 0.3256(4) 0.7652(4) 0.1360(4) 0.0420(7) Uani d 1 . .
    C C7 0.7162(5) 0.1437(5) 0.5065(4) 0.0505(9) Uani d 1 . .
    H H7 0.7053 0.1059 0.5854 0.061 Uiso calc 1 . .
    C C8 0.7473(4) 0.2551(4) 0.2713(3) 0.0444(8) Uani d 1 . .
    H H8 0.7567 0.2925 0.1916 0.053 Uiso calc 1 . .
    C C9 0.7798(4) 0.0673(4) 0.4242(4) 0.0449(8) Uani d 1 . .
    C C11 0.0916(5) 0.9011(5) 0.1102(5) 0.0544(10) Uani d 1 . .
    H H11 -0.0196 0.9119 0.0769 0.065 Uiso calc 1 . .
    C C12 0.1581(4) 0.7821(4) 0.0872(4) 0.0507(9) Uani d 1 . .
    H H12 0.0916 0.7125 0.0391 0.061 Uiso calc 1 . .
    C C13 0.6700(5) 0.2740(4) 0.4710(4) 0.0494(9) Uani d 1 . .
    H H13 0.6271 0.3242 0.5261 0.059 Uiso calc 1 . .
    C C14 0.7946(5) 0.1233(4) 0.3056(4) 0.0463(8) Uani d 1 . .
    H H14 0.8360 0.0725 0.2499 0.056 Uiso calc 1 . .
    C C15 0.6357(5) 0.4749(4) 0.3229(4) 0.0535(9) Uani d 1 . .
    O O4A 0.516(5) 0.509(5) 0.347(7) 0.088(5) Uani d 0.20(6) A 1
    O O4B 0.569(3) 0.5385(17) 0.390(2) 0.088(5) Uani d 0.80(6) A 2
    C C16 0.3938(5) 0.6362(4) 0.1112(5) 0.0496(9) Uani d 1 . .
    C C18 0.4208(4) 0.8699(4) 0.2085(4) 0.0463(8) Uani d 1 . .
    H H18 0.5320 0.8598 0.2417 0.056 Uiso calc 1 . .
    C C20 0.9065(6) -0.1371(5) 0.3997(6) 0.0724(14) Uani d 1 . .
    H H20A 0.8372 -0.1526 0.3055 0.109 Uiso calc 1 . .
    H H20B 0.9380 -0.2221 0.4460 0.109 Uiso calc 1 . .
    H H20C 1.0004 -0.0888 0.4003 0.109 Uiso calc 1 . .
    C C21 0.3548(4) 0.9895(4) 0.2329(4) 0.0456(8) Uani d 1 . .
    H H21 0.4208 1.0587 0.2826 0.055 Uiso calc 1 . .
    C C22 0.2043(6) 1.2268(6) 0.2784(6) 0.0742(14) Uani d 1 . .
    H H22A 0.2795 1.2571 0.2367 0.111 Uiso calc 1 . .
    H H22B 0.2617 1.1972 0.3715 0.111 Uiso calc 1 . .
    H H22C 0.1337 1.2996 0.2800 0.111 Uiso calc 1 . .
    O O1 0.1126(4) 1.1181(3) 0.2000(4) 0.0633(8) Uani d 1 . .
    O O2 0.8234(4) -0.0603(3) 0.4692(3) 0.0620(8) Uani d 1 . .
    O O3 0.3164(4) 0.5356(4) 0.0744(6) 0.0929(14) Uani d 1 . .
    Cl Cl1 0.62060(13) 0.74187(12) 0.01732(11) 0.0625(3) Uani d 1 . .
    Cl Cl2 0.87618(12) 0.54992(12) 0.22528(13) 0.0651(3) Uani d 1 . .
loop_
    _atom_site_aniso_label
    _atom_site_aniso_U_11
    _atom_site_aniso_U_22
    _atom_site_aniso_U_33
    _atom_site_aniso_U_12
    _atom_site_aniso_U_13
    _atom_site_aniso_U_23
    C1 0.0420(17) 0.0381(17) 0.0560(19) 0.0057(16) 0.0198(15) -0.0067(16)
    C2 0.0487(19) 0.0387(18) 0.0471(19) -0.0001(15) 0.0186(16) -0.0032(14)
    C3 0.0382(16) 0.0429(19) 0.0446(17) 0.0046(15) 0.0126(14) -0.0020(14)
    C4 0.0460(18) 0.0446(19) 0.048(2) 0.0078(15) 0.0193(16) 0.0042(15)
    C6 0.0404(17) 0.0397(19) 0.0452(17) 0.0031(15) 0.0141(13) 0.0032(14)
    C7 0.052(2) 0.053(2) 0.049(2) -0.0062(18) 0.0214(17) 0.0025(17)
    C8 0.0446(18) 0.048(2) 0.0401(16) 0.0033(17) 0.0146(14) -0.0021(15)
    C9 0.0390(16) 0.0403(19) 0.0507(19) -0.0057(15) 0.0098(15) -0.0021(15)
    C11 0.0343(18) 0.061(3) 0.064(2) 0.0039(17) 0.0122(17) -0.0033(19)
    C12 0.0400(18) 0.050(2) 0.058(2) -0.0061(16) 0.0123(16) -0.0080(17)
    C13 0.050(2) 0.052(2) 0.052(2) 0.0006(17) 0.0252(16) -0.0062(17)
    C14 0.0454(19) 0.0433(19) 0.0496(19) 0.0016(16) 0.0161(16) -0.0090(16)
    C15 0.060(2) 0.049(2) 0.056(2) 0.0144(19) 0.0261(19) 0.0014(18)
    O4A 0.131(10) 0.066(5) 0.099(8) 0.046(6) 0.079(8) 0.018(5)
    O4B 0.131(10) 0.066(5) 0.099(8) 0.046(6) 0.079(8) 0.018(5)
    C16 0.0439(19) 0.0402(19) 0.061(2) 0.0017(16) 0.0140(17) -0.0052(17)
    C18 0.0321(16) 0.047(2) 0.055(2) 0.0029(15) 0.0091(15) 0.0002(16)
    C20 0.073(3) 0.046(2) 0.086(3) 0.019(2) 0.013(2) -0.001(2)
    C21 0.0411(18) 0.0391(18) 0.053(2) -0.0010(15) 0.0124(16) -0.0070(15)
    C22 0.074(3) 0.060(3) 0.089(3) 0.014(3) 0.029(3) -0.018(3)
    O1 0.0521(16) 0.0538(19) 0.083(2) 0.0161(14) 0.0219(15) -0.0103(16)
    O2 0.072(2) 0.0416(16) 0.0703(19) 0.0056(14) 0.0220(15) 0.0056(13)
    O3 0.0590(18) 0.050(2) 0.166(4) -0.0067(17) 0.035(2) -0.032(2)
    Cl1 0.0694(6) 0.0620(6) 0.0619(6) 0.0065(6) 0.0302(5) 0.0126(5)
    Cl2 0.0461(5) 0.0549(6) 0.0968(8) 0.0105(5) 0.0284(5) 0.0012(6)
_geom_special_details
;
All e.s.d.'s (except the e.s.d. in the dihedral angle between two l.s. planes)
are estimated using the full covariance matrix. The cell e.s.d.'s are taken
into account individually in the estimation of e.s.d.'s in distances, angles
and torsion angles; correlations between e.s.d.'s in cell parameters are only
used when they are defined by crystal symmetry. An approximate (isotropic)
treatment of cell e.s.d.'s is used for estimating e.s.d.'s involving l.s.
planes.
;
loop_
    _geom_bond_atom_site_label_1
    _geom_bond_atom_site_label_2
    _geom_bond_site_symmetry_2
    _geom_bond_distance
    _geom_bond_publ_flag
    C1 C2 . 1.326(5) ?
    C1 C15 . 1.502(6) ?
    C1 Cl2 . 1.732(3) ?
    C2 C16 . 1.521(5) ?
    C2 Cl1 . 1.722(4) ?
    C3 C8 . 1.393(5) ?
    C3 C13 . 1.395(6) ?
    C3 C15 . 1.473(6) ?
    C4 C11 . 1.379(6) ?
    C4 C21 . 1.383(5) ?
    C4 O1 . 1.362(5) ?
    C6 C12 . 1.402(5) ?
    C6 C16 . 1.476(5) ?
    C6 C18 . 1.380(5) ?
    C7 H7 . 0.9300 ?
    C7 C9 . 1.395(6) ?
    C7 C13 . 1.367(6) ?
    C8 H8 . 0.9300 ?
    C8 C14 . 1.380(6) ?
    C9 C14 . 1.389(6) ?
    C9 O2 . 1.356(5) ?
    C11 H11 . 0.9300 ?
    C11 C12 . 1.377(6) ?
    C12 H12 . 0.9300 ?
    C13 H13 . 0.9300 ?
    C14 H14 . 0.9300 ?
    C15 O4A . 1.219(13) ?
    C15 O4B . 1.229(8) ?
    C16 O3 . 1.195(5) ?
    C18 H18 . 0.9300 ?
    C18 C21 . 1.384(6) ?
    C20 H20A . 0.9600 ?
    C20 H20B . 0.9600 ?
    C20 H20C . 0.9600 ?
    C20 O2 . 1.417(6) ?
    C21 H21 . 0.9300 ?
    C22 H22A . 0.9600 ?
    C22 H22B . 0.9600 ?
    C22 H22C . 0.9600 ?
    C22 O1 . 1.419(6) ?
loop_
    _geom_angle_atom_site_label_1
    _geom_angle_atom_site_label_2
    _geom_angle_atom_site_label_3
    _geom_angle_site_symmetry_1
    _geom_angle_site_symmetry_3
    _geom_angle
    _geom_angle_publ_flag
    C2 C1 C15 . . 121.2(3) ?
    C2 C1 Cl2 . . 121.4(3) ?
    C15 C1 Cl2 . . 117.1(3) ?
    C1 C2 C16 . . 122.9(4) ?
    C1 C2 Cl1 . . 122.5(3) ?
    C16 C2 Cl1 . . 114.6(3) ?
    C8 C3 C13 . . 118.3(3) ?
    C8 C3 C15 . . 123.6(4) ?
    C13 C3 C15 . . 118.2(3) ?
    C11 C4 C21 . . 120.5(4) ?
    O1 C4 C11 . . 115.9(3) ?
    O1 C4 C21 . . 123.6(4) ?
    C12 C6 C16 . . 119.3(3) ?
    C18 C6 C12 . . 118.4(3) ?
    C18 C6 C16 . . 122.3(3) ?
    C9 C7 H7 . . 120.0 ?
    C13 C7 H7 . . 120.0 ?
    C13 C7 C9 . . 119.9(4) ?
    C3 C8 H8 . . 119.3 ?
    C14 C8 C3 . . 121.3(4) ?
    C14 C8 H8 . . 119.3 ?
    C14 C9 C7 . . 120.0(4) ?
    O2 C9 C7 . . 115.3(3) ?
    O2 C9 C14 . . 124.7(4) ?
    C4 C11 H11 . . 119.9 ?
    C12 C11 C4 . . 120.1(3) ?
    C12 C11 H11 . . 119.9 ?
    C6 C12 H12 . . 119.8 ?
    C11 C12 C6 . . 120.4(4) ?
    C11 C12 H12 . . 119.8 ?
    C3 C13 H13 . . 119.4 ?
    C7 C13 C3 . . 121.2(4) ?
    C7 C13 H13 . . 119.4 ?
    C8 C14 C9 . . 119.3(3) ?
    C8 C14 H14 . . 120.4 ?
    C9 C14 H14 . . 120.4 ?
    C3 C15 C1 . . 121.4(3) ?
    O4A C15 C1 . . 117(2) ?
    O4A C15 C3 . . 116(2) ?
    O4B C15 C1 . . 115.8(6) ?
    O4B C15 C3 . . 122.5(6) ?
    C6 C16 C2 . . 117.7(3) ?
    O3 C16 C2 . . 118.7(4) ?
    O3 C16 C6 . . 123.6(4) ?
    C6 C18 H18 . . 119.2 ?
    C6 C18 C21 . . 121.6(3) ?
    C21 C18 H18 . . 119.2 ?
    H20A C20 H20B . . 109.5 ?
    H20A C20 H20C . . 109.5 ?
    H20B C20 H20C . . 109.5 ?
    O2 C20 H20A . . 109.5 ?
    O2 C20 H20B . . 109.5 ?
    O2 C20 H20C . . 109.5 ?
    C4 C21 C18 . . 119.0(3) ?
    C4 C21 H21 . . 120.5 ?
    C18 C21 H21 . . 120.5 ?
    H22A C22 H22B . . 109.5 ?
    H22A C22 H22C . . 109.5 ?
    H22B C22 H22C . . 109.5 ?
    O1 C22 H22A . . 109.5 ?
    O1 C22 H22B . . 109.5 ?
    O1 C22 H22C . . 109.5 ?
    C4 O1 C22 . . 119.3(3) ?
    C9 O2 C20 . . 117.7(4) ?
loop_
    _geom_torsion_atom_site_label_1
    _geom_torsion_atom_site_label_2
    _geom_torsion_atom_site_label_3
    _geom_torsion_atom_site_label_4
    _geom_torsion_site_symmetry_1
    _geom_torsion_site_symmetry_2
    _geom_torsion_site_symmetry_3
    _geom_torsion_site_symmetry_4
    _geom_torsion
    _geom_torsion_publ_flag
    C1 C2 C16 C6 . . . . 121.1(4) ?
    C1 C2 C16 O3 . . . . -61.8(6) ?
    C2 C1 C15 C3 . . . . 137.3(4) ?
    C2 C1 C15 O4A . . . . -17(4) ?
    C2 C1 C15 O4B . . . . -48.1(18) ?
    C3 C8 C14 C9 . . . . 0.3(6) ?
    C4 C11 C12 C6 . . . . -0.5(7) ?
    C6 C18 C21 C4 . . . . -0.5(6) ?
    C7 C9 C14 C8 . . . . 0.6(6) ?
    C7 C9 O2 C20 . . . . -172.5(4) ?
    C8 C3 C13 C7 . . . . 1.3(6) ?
    C8 C3 C15 C1 . . . . -12.4(6) ?
    C8 C3 C15 O4A . . . . 142(4) ?
    C8 C3 C15 O4B . . . . 173.5(19) ?
    C9 C7 C13 C3 . . . . -0.4(6) ?
    C11 C4 C21 C18 . . . . 0.8(6) ?
    C11 C4 O1 C22 . . . . 177.3(4) ?
    C12 C6 C16 C2 . . . . 162.7(4) ?
    C12 C6 C16 O3 . . . . -14.2(7) ?
    C12 C6 C18 C21 . . . . -0.2(6) ?
    C13 C3 C8 C14 . . . . -1.3(5) ?
    C13 C3 C15 C1 . . . . 168.0(4) ?
    C13 C3 C15 O4A . . . . -38(4) ?
    C13 C3 C15 O4B . . . . -6.1(19) ?
    C13 C7 C9 C14 . . . . -0.6(6) ?
    C13 C7 C9 O2 . . . . 179.4(4) ?
    C14 C9 O2 C20 . . . . 7.5(6) ?
    C15 C1 C2 C16 . . . . -9.4(6) ?
    C15 C1 C2 Cl1 . . . . 171.9(3) ?
    C15 C3 C8 C14 . . . . 179.1(4) ?
    C15 C3 C13 C7 . . . . -179.1(4) ?
    C16 C6 C12 C11 . . . . 179.4(4) ?
    C16 C6 C18 C21 . . . . -178.9(4) ?
    C18 C6 C12 C11 . . . . 0.7(6) ?
    C18 C6 C16 C2 . . . . -18.6(6) ?
    C18 C6 C16 O3 . . . . 164.4(5) ?
    C21 C4 C11 C12 . . . . -0.3(7) ?
    C21 C4 O1 C22 . . . . -2.4(7) ?
    O1 C4 C11 C12 . . . . -180.0(4) ?
    O1 C4 C21 C18 . . . . -179.6(4) ?
    O2 C9 C14 C8 . . . . -179.4(3) ?
    Cl1 C2 C16 C6 . . . . -60.1(4) ?
    Cl1 C2 C16 O3 . . . . 117.0(5) ?
    Cl2 C1 C2 C16 . . . . 177.2(3) ?
    Cl2 C1 C2 Cl1 . . . . -1.5(5) ?
    Cl2 C1 C15 C3 . . . . -49.0(5) ?
    Cl2 C1 C15 O4A . . . . 157(4) ?
    Cl2 C1 C15 O4B . . . . 125.5(17) ?
loop_
    _geom_hbond_atom_site_label_D
    _geom_hbond_atom_site_label_H
    _geom_hbond_atom_site_label_A
    _geom_hbond_site_symmetry_A
    _geom_hbond_distance_DH
    _geom_hbond_distance_HA
    _geom_hbond_distance_DA
    _geom_hbond_angle_DHA
    C7 H7 O4A 2_646 0.93 2.49 3.23(3) 136.7
    C7 H7 O4B 2_646 0.93 2.62 3.245(9) 124.9
    C12 H12 O1 2_545 0.93 2.66 3.488(5) 148.5
    C14 H14 O1 1_645 0.93 2.72 3.363(5) 127.2
_shelxl_version_number        2.014
_iucr_refine_instructions_details
;
TITL rktoclm1 in P21 #4
CELL 0.71073 8.877 9.9142 10.2945 90 110.565 90
ZERR 2 0.0029 0.0032 0.0034 0 0.005 0
LATT -1
SYMM -X,0.5+Y,-Z
SFAC C H O Cl
UNIT 36 28 8 4
EQIV $1 1-X,-0.5+Y,1-Z
EQIV $2 -X,0.5+Y,-Z
EQIV $3 -X,-0.5+Y,-Z
EQIV $4 1+X,-1+Y,+Z
EQIV $5 +X,1+Y,+Z
SADI 0.01 C15 O4A C15 O4B
EADP O4A O4B
L.S. 10
PLAN  20
HTAB C8 Cl2
HTAB C7 O4A_$1
HTAB C7 O4B_$1
HTAB C11 O3_$2
HTAB C12 O1_$3
HTAB C14 O1_$4
HTAB C18 O2_$5
REM reset to P21 #4
BOND $H
MORE -1
CONF
fmap 2
acta 52
REM <HKL>C:/Users/sony/Desktop/xray/rk/New%20folder/rktoclm3.hkl</HKL>
WGHT    0.074100    0.055500
FVAR       1.04728   0.20224
C1    1    0.677587    0.554164    0.215976    11.00000    0.04202    0.03811 =
         0.05600   -0.00667    0.01976    0.00570
C2    1    0.570665    0.634111    0.127005    11.00000    0.04868    0.03865 =
         0.04707   -0.00319    0.01860   -0.00006
C3    1    0.685854    0.333254    0.353570    11.00000    0.03816    0.04287 =
         0.04456   -0.00203    0.01264    0.00465
C4    1    0.189415    1.004420    0.182428    11.00000    0.04605    0.04456 =
         0.04846    0.00417    0.01931    0.00776
C6    1    0.325571    0.765238    0.136031    11.00000    0.04037    0.03965 =
         0.04517    0.00315    0.01414    0.00305
C7    1    0.716234    0.143662    0.506501    11.00000    0.05244    0.05293 =
         0.04889    0.00251    0.02140   -0.00624
AFIX  43
H7    2    0.705342    0.105924    0.585440    11.00000   -1.20000
AFIX   0
C8    1    0.747337    0.255129    0.271254    11.00000    0.04458    0.04818 =
         0.04012   -0.00207    0.01456    0.00333
AFIX  43
H8    2    0.756708    0.292550    0.191599    11.00000   -1.20000
AFIX   0
C9    1    0.779808    0.067273    0.424221    11.00000    0.03898    0.04029 =
         0.05067   -0.00215    0.00978   -0.00567
C11   1    0.091560    0.901120    0.110168    11.00000    0.03429    0.06118 =
         0.06360   -0.00327    0.01216    0.00386
AFIX  43
H11   2   -0.019592    0.911912    0.076888    11.00000   -1.20000
AFIX   0
C12   1    0.158070    0.782098    0.087210    11.00000    0.04005    0.04964 =
         0.05837   -0.00797    0.01230   -0.00611
AFIX  43
H12   2    0.091558    0.712492    0.039061    11.00000   -1.20000
AFIX   0
C13   1    0.669967    0.274040    0.470971    11.00000    0.05007    0.05185 =
         0.05215   -0.00620    0.02521    0.00057
AFIX  43
H13   2    0.627124    0.324172    0.526066    11.00000   -1.20000
AFIX   0
C14   1    0.794630    0.123272    0.305570    11.00000    0.04541    0.04331 =
         0.04964   -0.00899    0.01610    0.00162
AFIX  43
H14   2    0.835966    0.072475    0.249868    11.00000   -1.20000
AFIX   0
C15   1    0.635705    0.474874    0.322929    11.00000    0.06010    0.04886 =
         0.05613    0.00139    0.02606    0.01437
PART 1
O4A   3    0.516387    0.509279    0.347076    21.00000    0.13060    0.06585 =
         0.09890    0.01771    0.07943    0.04591
PART 0
PART 2
O4B   3    0.568893    0.538474    0.389826   -21.00000    0.13060    0.06585 =
         0.09890    0.01771    0.07943    0.04591
PART 0
C16   1    0.393809    0.636157    0.111240    11.00000    0.04391    0.04018 =
         0.06105   -0.00516    0.01396    0.00171
C18   1    0.420754    0.869858    0.208465    11.00000    0.03213    0.04684 =
         0.05501    0.00015    0.00907    0.00286
AFIX  43
H18   2    0.531999    0.859773    0.241678    11.00000   -1.20000
AFIX   0
C20   1    0.906469   -0.137139    0.399660    11.00000    0.07308    0.04604 =
         0.08633   -0.00116    0.01334    0.01927
AFIX 137
H20A  2    0.837225   -0.152563    0.305541    11.00000   -1.50000
H20B  2    0.938012   -0.222099    0.445997    11.00000   -1.50000
H20C  2    1.000448   -0.088814    0.400315    11.00000   -1.50000
AFIX   0
C21   1    0.354815    0.989452    0.232937    11.00000    0.04115    0.03914 =
         0.05327   -0.00702    0.01243   -0.00100
AFIX  43
H21   2    0.420750    1.058689    0.282596    11.00000   -1.20000
AFIX   0
C22   1    0.204302    1.226815    0.278371    11.00000    0.07377    0.06000 =
         0.08899   -0.01763    0.02892    0.01429
AFIX 137
H22A  2    0.279537    1.257084    0.236686    11.00000   -1.50000
H22B  2    0.261707    1.197237    0.371502    11.00000   -1.50000
H22C  2    0.133710    1.299648    0.279969    11.00000   -1.50000
AFIX   0
O1    3    0.112576    1.118121    0.199956    11.00000    0.05207    0.05381 =
         0.08260   -0.01034    0.02185    0.01614
O2    3    0.823397   -0.060291    0.469229    11.00000    0.07186    0.04159 =
         0.07025    0.00560    0.02195    0.00559
O3    3    0.316377    0.535566    0.074362    11.00000    0.05901    0.05011 =
         0.16588   -0.03192    0.03490   -0.00675
CL1   4    0.620601    0.741868    0.017317    11.00000    0.06938    0.06196 =
         0.06188    0.01255    0.03022    0.00651
CL2   4    0.876180    0.549923    0.225282    11.00000    0.04615    0.05490 =
         0.09677    0.00120    0.02841    0.01049
HKLF 4
REM  rktoclm1 in P21 #4
REM R1 =  0.0565 for    3755 Fo > 4sig(Fo)  and  0.0598 for all    4012 data
REM    223 parameters refined using      2 restraints
END
WGHT      0.0743      0.0553
REM Highest difference peak  0.411,  deepest hole -0.170,  1-sigma level  0.067
Q1    1   0.7723  0.5574  0.2079  11.00000  0.05    0.41
Q2    1   0.8621  0.5490  0.2983  11.00000  0.05    0.38
Q3    1   0.6205  0.7130  0.0988  11.00000  0.05    0.33
Q4    1   0.5545  0.6893 -0.0030  11.00000  0.05    0.32
Q5    1   0.6397  0.7471 -0.0594  11.00000  0.05    0.29
Q6    1   0.2524  0.7853  0.1053  11.00000  0.05    0.29
Q7    1   0.2697  1.0107  0.1901  11.00000  0.05    0.28
Q8    1   0.6406  0.5323  0.4045  11.00000  0.05    0.26
Q9    1   0.7035  0.7519  0.0987  11.00000  0.05    0.26
Q10   1   0.5977  0.5685  0.1426  11.00000  0.05    0.26
Q11   1   0.7052  0.7016  0.0372  11.00000  0.05    0.25
Q12   1   0.1559  1.0581  0.1866  11.00000  0.05    0.25
Q13   1   0.7536 -0.0094  0.4206  11.00000  0.05    0.24
Q14   1   0.4976  0.6289  0.1548  11.00000  0.05    0.24
Q15   1   0.1521  0.9645  0.1182  11.00000  0.05    0.23
Q16   1   0.6719  0.5201  0.2850  11.00000  0.05    0.23
Q17   1   0.3620  0.8125  0.1542  11.00000  0.05    0.22
Q18   1   0.6532  0.6331  0.1865  11.00000  0.05    0.22
Q19   1   0.1407  0.9399  0.1804  11.00000  0.05    0.22
Q20   1   0.3594  0.7035  0.1322  11.00000  0.05    0.22
;
