# Supplementary material for: Crystal structure of (Z)-2,3-di­chloro-1,4-bis­(4-meth­oxy­phen­yl)but-2-ene-1,4-dione
Source: Acta Crystallogr Sect E Struct Rep Online. 2014 Aug 23;70(Pt 9):o1049–50. doi: 10.1107/S1600536814018790 (PMC4186131; doi:10.1107/S1600536814018790)
Supplement: Supplementary file 2 [file e-70-o1049-Isup2.hkl]

#
# h,k,l, Fc-squared, Fo-squared, sigma(Fo-squared), status flag
#
data_I
_shelx_title ' rktoclm1 in P21'
_shelx_refln_list_code          4
_shelx_F_calc_maximum       89.34
_exptl_crystal_F_000       376.00
_reflns_d_resolution_high  0.7504

loop_
 _space_group_symop_operation_xyz
 'x, y, z'
 '-x, y+1/2, -z'

_cell_length_a     8.8770
_cell_length_b     9.9142
_cell_length_c    10.2945
_cell_angle_alpha  90.000
_cell_angle_beta  110.565
_cell_angle_gamma  90.000

_shelx_F_squared_multiplier     1.000

loop_
 _refln_index_h
 _refln_index_k
 _refln_index_l
 _refln_F_squared_calc
 _refln_F_squared_meas
 _refln_F_squared_sigma
 _refln_observed_status
   0 -12   0         24.94         24.91         3.84 o
   1 -12   0          7.09          7.75         1.69 o
   2 -12   0          3.59          6.97         1.69 o
   3 -12   0         17.08         18.84         2.41 o
   4 -12   0         13.26         15.99         2.28 o
   1 -11   0         17.48         18.14         2.25 o
   2 -11   0          7.31          6.45         1.53 o
   3 -11   0         36.86         39.74         3.02 o
   4 -11   0          4.87          6.31         1.71 o
   5 -11   0         22.15         23.97         3.73 o
   0 -10   0        279.64        268.31        12.22 o
   1 -10   0         13.61         15.43         2.46 o
   2 -10   0         15.20         14.69         2.00 o
   3 -10   0         17.64         16.00         2.05 o
   4 -10   0         30.78         35.96         3.06 o
   5 -10   0          7.21          7.08         2.26 o
   1  -9   0         62.26         54.57         7.44 o
   2  -9   0         47.22         45.03         2.72 o
   3  -9   0         60.22         58.26         7.13 o
   4  -9   0         36.66         30.45         3.10 o
   5  -9   0          1.60          2.48         1.83 o
   8  -9   0          1.21          5.88         2.40 o
   0  -8   0        288.48        306.90        12.49 o
   1  -8   0        160.31        154.68         4.08 o
   2  -8   0          7.02          8.14         0.98 o
   3  -8   0         53.93         48.15         2.02 o
   4  -8   0          9.09         10.83         1.00 o
   5  -8   0         84.60         78.28         2.39 o
   6  -8   0         21.91         22.14         1.97 o
   7  -8   0         34.80         40.69         4.85 o
   8  -8   0          1.16          1.80         1.50 o
   1  -7   0         66.52         65.97         2.55 o
   2  -7   0        294.83        293.80         7.18 o
   3  -7   0         29.46         26.15         1.20 o
   4  -7   0        115.69        107.14         2.90 o
   5  -7   0         21.50         23.04         1.31 o
   6  -7   0         73.51         74.05         3.42 o
   7  -7   0         18.13         19.47         2.06 o
   8  -7   0          0.25          2.41         1.49 o
   9  -7   0          0.15          1.46         1.35 o
   1  -6   0         55.27         67.56         2.13 o
   2  -6   0         79.33         89.98         3.22 o
   3  -6   0          3.17          2.21         0.56 o
   4  -6   0         54.48         49.62         1.74 o
   5  -6   0         52.23         49.83         2.60 o
   6  -6   0         38.75         37.33         2.27 o
   7  -6   0         17.81         17.25         1.90 o
   8  -6   0         15.22         15.32         1.98 o
   9  -6   0         14.31         15.11         2.09 o
   1  -5   0       1120.47       1375.41        21.97 o
   2  -5   0         94.18        100.91         2.70 o
   3  -5   0        392.14        445.86         7.94 o
   4  -5   0        200.11        199.16         4.05 o
   5  -5   0        137.43        125.29         2.93 o
   6  -5   0        106.33         97.00         4.06 o
   7  -5   0         67.77         70.04         8.22 o
   8  -5   0         19.81         16.54         1.96 o
   9  -5   0          6.23          5.57         1.59 o
  10  -5   0          1.61          2.33         1.85 o
   0  -4   0       2264.52       2711.55        49.55 o
   1  -4   0        505.11        569.39         9.66 o
   2  -4   0        620.02        776.44        12.92 o
   3  -4   0        242.63        266.57         4.98 o
   4  -4   0        187.00        175.77         3.50 o
   5  -4   0        351.52        327.56        13.26 o
   6  -4   0        320.15        309.04         8.45 o
   7  -4   0         70.54         70.83         4.86 o
   8  -4   0         24.83         23.95         2.19 o
   9  -4   0         63.79         56.55         3.21 o
  10  -4   0         25.79         28.52         2.66 o
   1  -3   0        107.60        113.88         3.23 o
   2  -3   0       1725.66       1888.73        30.11 o
   3  -3   0        111.74        114.02         2.36 o
   4  -3   0         37.87         33.44         1.48 o
   5  -3   0         73.83         75.77         1.87 o
   6  -3   0        551.03        533.64        13.26 o
   7  -3   0         45.48         43.84         2.78 o
   8  -3   0          3.43          5.10         1.28 o
   9  -3   0         29.07         28.44         2.50 o
  10  -3   0         30.90         38.82         3.35 o
   0  -2   0       1526.74       1958.60        44.95 o
   1  -2   0        575.93        637.71        10.23 o
   2  -2   0        330.42        361.39         6.99 o
   3  -2   0        674.52        708.36        11.82 o
   4  -2   0         72.42         67.30         1.54 o
   5  -2   0        104.08         90.38         2.01 o
   6  -2   0         52.15         51.88         2.43 o
   7  -2   0         17.48         13.93         2.79 o
   8  -2   0         29.25         27.55         3.52 o
   9  -2   0         43.39         38.63         2.67 o
  10  -2   0          5.19          8.57         1.77 o
   1  -1   0       1404.16       1637.88        29.58 o
   2  -1   0        357.61        407.48         6.80 o
   3  -1   0       4155.52       4768.21        74.37 o
   4  -1   0        218.54        251.11         4.77 o
   5  -1   0        217.76        231.94         4.84 o
   6  -1   0        203.08        198.93         5.65 o
   7  -1   0        146.29        135.22         4.55 o
   8  -1   0          9.80         10.24         1.54 o
   9  -1   0         20.77         19.74         2.09 o
  10  -1   0         21.42         22.46         2.91 o
   1   0   0        649.21        774.86        14.17 o
   2   0   0       3738.06       4244.75        67.18 o
   3   0   0         20.16         18.95         1.03 o
   4   0   0       3395.82       3757.57        60.03 o
   5   0   0          5.49          4.29         0.50 o
   6   0   0          6.37          9.83         0.96 o
   7   0   0          0.03          0.11         0.55 o
   8   0   0          5.14          8.62         1.41 o
   9   0   0         52.12         47.39         2.73 o
  10   0   0         16.91         18.83         2.77 o
   1   1   0       1353.80       1628.63        26.00 o
   2   1   0        374.26        420.27         6.83 o
   3   1   0       4132.76       4631.30        74.48 o
   4   1   0        218.73        250.75         4.55 o
   5   1   0        212.68        214.73         4.21 o
   6   1   0        204.32        190.72         3.91 o
   7   1   0        147.10        135.46         3.11 o
   8   1   0          9.94          9.34         1.37 o
   9   1   0         21.19         19.33         2.18 o
  10   1   0         21.18         25.16         3.16 o
   0   2   0       1511.42       2066.35        65.79 o
   1   2   0        553.75        622.93        10.20 o
   2   2   0        330.96        366.96         6.10 o
   3   2   0        675.94        735.81        11.86 o
   4   2   0         67.60         59.53         1.53 o
   5   2   0        101.27         84.53         2.06 o
   6   2   0         52.11         51.93         1.59 o
   7   2   0         19.20         16.89         1.01 o
   8   2   0         29.67         27.85         1.64 o
   9   2   0         43.62         40.97         2.51 o
  10   2   0          5.05          8.29         3.75 o
   1   3   0        110.80        122.59         3.11 o
   2   3   0       1738.66       1879.43        30.09 o
   3   3   0        114.28        114.65         2.32 o
   4   3   0         38.06         37.83         1.50 o
   5   3   0         76.01         74.82         1.90 o
   6   3   0        564.51        540.06         9.45 o
   7   3   0         44.53         41.60         1.80 o
   8   3   0          3.21          6.29         0.96 o
   9   3   0         29.29         31.63         3.22 o
  10   3   0         32.74         42.29         5.18 o
   0   4   0       2293.12       2795.31        90.29 o
   1   4   0        521.86        598.10        11.32 o
   2   4   0        620.03        787.91        12.85 o
   3   4   0        252.94        279.23         4.92 o
   4   4   0        189.73        169.46         3.41 o
   5   4   0        349.51        339.18         6.12 o
   6   4   0        320.36        315.71         5.96 o
   7   4   0         72.60         71.93         2.89 o
   8   4   0         23.43         26.23         1.68 o
   9   4   0         63.25         56.71         4.16 o
  10   4   0         25.87         29.01         3.40 o
   1   5   0       1090.65       1319.56        25.48 o
   2   5   0         95.67        103.00         2.47 o
   3   5   0        406.98        459.79         7.85 o
   4   5   0        201.12        203.40         3.96 o
   5   5   0        131.72        123.39         2.97 o
   6   5   0        107.88        101.11         2.52 o
   7   5   0         71.85         72.37         3.24 o
   8   5   0         20.39         20.80         1.99 o
   9   5   0          5.48          4.90         1.78 o
  10   5   0          1.74          3.92         1.87 o
   1   6   0         58.49         71.57         4.06 o
   2   6   0         78.67         85.23         2.02 o
   3   6   0          3.79          4.57         0.67 o
   4   6   0         55.69         52.29         1.90 o
   5   6   0         52.89         51.35         2.23 o
   6   6   0         38.38         34.98         1.71 o
   7   6   0         17.17         18.36         1.84 o
   8   6   0         16.38         17.94         1.94 o
   9   6   0         14.57         17.95         4.13 o
   1   7   0         65.41         62.46         4.04 o
   2   7   0        293.15        273.38         9.19 o
   3   7   0         30.31         24.66         1.34 o
   4   7   0        115.61        106.92         3.34 o
   5   7   0         22.24         25.25         1.89 o
   6   7   0         74.82         71.04         3.23 o
   7   7   0         18.22         20.70         1.97 o
   8   7   0          0.27          3.48         1.14 o
   9   7   0          0.15          2.56         1.23 o
   0   8   0        286.41        289.84         8.04 o
   1   8   0        164.04        149.45         7.48 o
   2   8   0          7.15          5.45         1.11 o
   3   8   0         55.26         53.20         2.58 o
   4   8   0          8.71         11.14         1.12 o
   5   8   0         83.62         69.78         4.01 o
   6   8   0         22.48         20.71         2.00 o
   7   8   0         34.29         37.24         3.24 o
   8   8   0          1.23          2.99         1.82 o
   1   9   0         59.42         60.87         2.99 o
   2   9   0         42.91         40.95         2.48 o
   3   9   0         59.40         52.20         2.84 o
   4   9   0         36.62         33.64         2.32 o
   5   9   0          1.21          2.80         1.03 o
   6   9   0         25.39         23.61         3.56 o
   7   9   0          9.15         12.69         2.79 o
   8   9   0          1.19          6.08         2.12 o
   0  10   0        280.24        266.00        11.83 o
   1  10   0         14.18         11.44         1.64 o
   2  10   0         15.27         18.54         2.57 o
   3  10   0         17.44         19.50         2.01 o
   4  10   0         31.48         35.13         2.49 o
   5  10   0          7.22          5.45         1.86 o
   6  10   0          1.23          5.47         2.03 o
   7  10   0         14.88         17.84         3.29 o
   1  11   0         17.85         19.82         2.11 o
   2  11   0          6.78          9.84         1.62 o
   3  11   0         37.25         36.62         2.69 o
   4  11   0          4.99          7.83         1.55 o
   5  11   0         22.86         25.38         3.69 o
   0  12   0         24.21         27.95         3.56 o
   1  12   0          6.60          5.40         1.42 o
   2  12   0          3.50          4.62         1.72 o
   3  12   0         16.62         19.76         2.24 o
   1  13   0          8.31          9.13         2.29 o
  -4 -12   1         16.95         22.03         2.57 o
  -3 -12   1          7.28          9.55         1.88 o
  -2 -12   1         10.33         11.57         2.08 o
  -1 -12   1          9.90          9.69         1.83 o
   0 -12   1          5.16          4.21         1.48 o
   1 -12   1          5.38          9.13         1.85 o
   2 -12   1          5.36          6.98         1.62 o
   3 -12   1          0.85          3.39         1.43 o
   4 -12   1          1.05          1.47         2.08 o
  -5 -11   1          3.36          7.58         2.35 o
  -4 -11   1         26.00         22.22         2.45 o
  -3 -11   1          1.85          2.23         1.29 o
  -2 -11   1         10.87          9.26         1.71 o
  -1 -11   1         31.90         28.89         3.37 o
   0 -11   1         21.97         22.73         2.44 o
   1 -11   1          5.55          5.63         1.46 o
   2 -11   1         11.10         10.56         1.89 o
   3 -11   1          4.21          3.89         1.80 o
   4 -11   1         18.31         21.79         2.49 o
   5 -11   1          0.84          0.70         1.86 o
  -5 -10   1         22.19         27.22         3.49 o
  -4 -10   1         11.74         11.81         1.83 o
  -3 -10   1          8.80         10.32         1.73 o
  -2 -10   1         28.23         27.14         2.48 o
  -1 -10   1        227.20        203.48        10.06 o
   0 -10   1         13.04         14.07         1.97 o
   1 -10   1         18.34         16.51         2.04 o
   2 -10   1         48.13         41.35         2.79 o
   3 -10   1         81.46         81.02         4.07 o
   4 -10   1         28.28         27.89         2.57 o
   5 -10   1          3.44          4.07         1.96 o
  -8  -9   1          1.98          2.35         2.30 o
  -7  -9   1          3.99          3.82         1.45 o
  -6  -9   1          5.92         11.17         1.63 o
  -5  -9   1         24.39         23.74         2.12 o
  -4  -9   1        129.08        117.75         3.73 o
  -3  -9   1         46.99         41.50         2.58 o
  -2  -9   1          2.69          3.86         0.92 o
  -1  -9   1         13.00         11.20         1.67 o
   0  -9   1        333.63        328.99         9.88 o
   1  -9   1         99.26         96.98         4.20 o
   2  -9   1         84.20         74.98         3.61 o
   3  -9   1          5.18          4.20         1.32 o
   4  -9   1         56.71         54.17         3.08 o
   5  -9   1         19.60         17.11         2.01 o
  -9  -8   1          3.01          7.39         2.26 o
  -8  -8   1          2.16          4.42         1.44 o
  -7  -8   1         11.18         16.84         1.93 o
  -6  -8   1         37.84         33.13         2.35 o
  -5  -8   1         11.39         11.09         1.07 o
  -4  -8   1         29.98         29.96         1.48 o
  -3  -8   1         85.06         75.68         2.24 o
  -2  -8   1         71.57         71.28         2.48 o
  -1  -8   1         32.87         34.78         2.96 o
   0  -8   1        199.76        194.76         6.49 o
   1  -8   1        339.92        326.77         9.57 o
   2  -8   1         21.64         21.46         1.99 o
   3  -8   1         39.73         34.70         2.86 o
   4  -8   1         98.33         90.13         8.40 o
   5  -8   1        225.34        212.88         5.50 o
   6  -8   1          8.74         10.03         2.38 o
   7  -8   1          1.71          2.43         2.09 o
   8  -8   1          1.35          5.20         2.20 o
  -9  -7   1         15.11         15.15         2.19 o
  -8  -7   1         18.71         22.13         2.33 o
  -7  -7   1         13.97         15.46         1.85 o
  -6  -7   1         12.53         12.56         1.58 o
  -5  -7   1         79.78         71.04         2.36 o
  -4  -7   1        127.01        118.37         2.96 o
  -3  -7   1        169.82        147.44         3.36 o
  -2  -7   1         22.82         19.19         1.29 o
  -1  -7   1        127.58        127.70         2.89 o
   0  -7   1        199.57        203.89         5.81 o
   1  -7   1        268.74        278.10         6.30 o
   2  -7   1        206.25        213.69         4.32 o
   3  -7   1         36.21         35.57         1.58 o
   4  -7   1         34.72         33.23         1.41 o
   5  -7   1         40.88         45.39         1.73 o
   6  -7   1         29.44         30.56         2.24 o
   7  -7   1          1.83          2.37         1.24 o
   8  -7   1         26.91         28.29         2.57 o
 -10  -6   1          3.87          6.41         2.24 o
  -9  -6   1         33.84         33.91         3.72 o
  -8  -6   1          5.04          6.59         1.52 o
  -7  -6   1         22.01         20.20         1.95 o
  -6  -6   1        246.84        232.01         6.83 o
  -5  -6   1         65.13         62.41         1.95 o
  -4  -6   1        109.43        103.93         2.58 o
  -3  -6   1        184.39        191.76         3.92 o
  -2  -6   1        600.47        652.37        11.23 o
  -1  -6   1        275.74        274.73         6.04 o
   0  -6   1        176.90        184.70         5.56 o
   1  -6   1         44.99         42.26         1.28 o
   2  -6   1         41.52         44.00         1.39 o
   3  -6   1        392.25        403.35         7.11 o
   4  -6   1        165.37        158.00         3.50 o
   5  -6   1        174.96        170.43         3.78 o
   6  -6   1         39.75         39.08         2.33 o
   7  -6   1         24.39         28.89         2.25 o
   8  -6   1          5.14         10.06         1.71 o
   9  -6   1         12.71         18.66         2.20 o
 -10  -5   1          0.64          1.39         2.67 o
  -9  -5   1         84.51         79.06         4.49 o
  -8  -5   1         32.52         30.35         2.44 o
  -7  -5   1         35.92         36.32         2.31 o
  -6  -5   1        503.20        504.24        12.65 o
  -5  -5   1        510.17        487.83         9.95 o
  -4  -5   1        319.88        317.40         5.86 o
  -3  -5   1        145.20        156.25         4.60 o
  -2  -5   1        208.42        246.01         6.41 o
  -1  -5   1        136.24        126.03         2.56 o
   0  -5   1        415.61        459.15         7.69 o
   1  -5   1        406.68        507.11         8.65 o
   2  -5   1         49.75         49.46         1.63 o
   3  -5   1        184.39        167.61         3.46 o
   4  -5   1        222.58        203.87         4.18 o
   5  -5   1        134.87        127.71         2.96 o
   6  -5   1         42.67         39.50         2.23 o
   7  -5   1        145.41        140.78         4.94 o
   8  -5   1         23.13         28.12         2.38 o
   9  -5   1          1.71          2.39         1.30 o
 -10  -4   1         34.10         35.85         3.04 o
  -9  -4   1         59.39         60.60         3.28 o
  -8  -4   1          7.15          6.97         1.45 o
  -7  -4   1        162.48        149.22         4.96 o
  -6  -4   1        484.32        468.00        11.81 o
  -5  -4   1          2.09          1.60         0.49 o
  -4  -4   1         87.49         77.02         2.20 o
  -3  -4   1        226.81        240.49         4.42 o
  -2  -4   1       1028.93       1208.85        19.59 o
  -1  -4   1        174.77        195.12         4.35 o
   0  -4   1        445.79        500.67         8.33 o
   1  -4   1       1036.93       1213.97        19.63 o
   2  -4   1        240.51        296.51         5.29 o
   3  -4   1        687.41        757.13        12.43 o
   4  -4   1         20.13         16.87         0.89 o
   5  -4   1         71.67         62.83         2.05 o
   6  -4   1          3.59          2.79         1.00 o
   7  -4   1        150.25        129.67         5.07 o
   8  -4   1         31.22         30.57         2.43 o
   9  -4   1          1.33          1.13         1.29 o
  10  -4   1          7.02          9.44         2.43 o
 -10  -3   1         14.22         15.99         2.24 o
  -9  -3   1         32.19         31.44         2.52 o
  -8  -3   1         14.92         17.54         1.87 o
  -7  -3   1        146.66        129.47         4.93 o
  -6  -3   1        230.68        209.90         6.08 o
  -5  -3   1        231.99        242.33         4.66 o
  -4  -3   1        340.52        349.80         6.11 o
  -3  -3   1       1224.70       1391.24        25.35 o
  -2  -3   1        948.36       1069.03        17.25 o
  -1  -3   1        250.87        281.91         4.86 o
   0  -3   1       2447.35       2991.95        47.36 o
   1  -3   1        791.75        897.01        20.18 o
   2  -3   1        628.96        651.72        10.75 o
   3  -3   1        293.48        300.12         5.34 o
   4  -3   1         71.11         74.93         2.21 o
   5  -3   1        205.25        204.32        10.51 o
   6  -3   1         32.85         32.51         3.02 o
   7  -3   1          8.61         12.28         3.04 o
   8  -3   1         25.12         22.66         2.79 o
   9  -3   1          9.62         11.51         1.95 o
  10  -3   1          7.28         10.11         3.41 o
 -10  -2   1         27.76         29.99         2.92 o
  -9  -2   1          9.10          9.04         1.61 o
  -8  -2   1         31.32         28.46         2.15 o
  -7  -2   1         31.31         32.23         2.02 o
  -6  -2   1        175.69        166.29         4.99 o
  -5  -2   1        157.33        150.73         3.00 o
  -4  -2   1        487.23        465.29         7.89 o
  -3  -2   1         53.76         46.57         1.15 o
  -2  -2   1        894.86       1041.97        19.00 o
  -1  -2   1        273.23        324.53         5.49 o
   0  -2   1       1226.44       1446.25        23.16 o
   1  -2   1       1269.00       1396.54        33.04 o
   2  -2   1        191.07        190.44         3.44 o
   3  -2   1        526.36        572.85        10.94 o
   4  -2   1        669.88        668.02        11.12 o
   5  -2   1        750.77        733.41        12.33 o
   6  -2   1         34.01         29.94         1.89 o
   7  -2   1          3.25          2.99         1.29 o
   8  -2   1         13.99         18.00         1.90 o
   9  -2   1         28.44         30.51         2.53 o
  10  -2   1         32.79         40.09         5.62 o
 -11  -1   1         14.44         28.10         3.77 o
 -10  -1   1          1.17          3.08         1.24 o
  -9  -1   1          4.16          8.02         1.52 o
  -8  -1   1         21.76         21.35         1.89 o
  -7  -1   1         58.92         50.58         2.48 o
  -6  -1   1         56.77         55.50         2.79 o
  -5  -1   1        282.72        290.15         5.96 o
  -4  -1   1        931.50       1031.81        16.75 o
  -3  -1   1        213.07        227.53         3.86 o
  -2  -1   1       3079.22       3429.33        55.41 o
  -1  -1   1         58.49         46.41         1.10 o
   0  -1   1        170.24        192.19         6.93 o
   1  -1   1       3284.04       3814.42        59.40 o
   2  -1   1       6373.54       7098.85       184.18 o
   3  -1   1        203.53        205.11         7.15 o
   4  -1   1        496.71        517.97         8.82 o
   5  -1   1        230.78        226.07         4.27 o
   6  -1   1         37.40         39.76         2.07 o
   7  -1   1        182.38        160.87         8.04 o
   8  -1   1         38.58         36.93         2.40 o
   9  -1   1         11.92         12.38         1.83 o
  10  -1   1          0.87          1.68         2.37 o
 -11   0   1          3.92          8.42         2.33 o
 -10   0   1         15.95         15.20         1.95 o
  -9   0   1         62.99         64.82         3.19 o
  -8   0   1         47.49         46.88         1.98 o
  -7   0   1         35.20         32.59         1.54 o
  -6   0   1         48.46         39.87         1.59 o
  -5   0   1         13.25         10.81         0.81 o
  -4   0   1       1239.38       1300.71        24.09 o
  -3   0   1        334.47        377.05         7.40 o
  -2   0   1        258.06        294.26         5.65 o
  -1   0   1       1641.21       1780.90        43.02 o
   0   0   1        299.69        340.61         6.32 o
   1   0   1          2.92          2.50         0.42 o
   2   0   1        855.57        954.76        15.37 o
   3   0   1        168.31        156.28         2.91 o
   4   0   1        818.92        888.33        17.54 o
   5   0   1         17.92         23.73         1.07 o
   6   0   1        113.74        110.13         3.51 o
   7   0   1          6.14          7.36         1.30 o
   8   0   1          7.35          7.34         1.42 o
   9   0   1          5.11          5.38         1.70 o
  10   0   1         17.39         21.27         2.37 o
 -11   1   1         14.59         28.76         3.67 o
 -10   1   1          1.04          1.66         1.17 o
  -9   1   1          4.61          6.26         1.04 o
  -8   1   1         19.89         21.50         1.20 o
  -7   1   1         62.01         48.34         1.61 o
  -6   1   1         54.01         54.82         1.62 o
  -5   1   1        277.10        285.87         5.73 o
  -4   1   1        935.45       1037.49        16.89 o
  -3   1   1        200.45        219.36         3.95 o
  -2   1   1       3133.26       3564.85        55.42 o
  -1   1   1         58.84         46.35         0.89 o
   0   1   1        177.04        205.48         3.86 o
   1   1   1       3233.65       3680.67        67.94 o
   2   1   1       6400.64       6871.42       125.93 o
   3   1   1        211.73        222.28         4.65 o
   4   1   1        514.68        530.99        10.18 o
   5   1   1        234.97        230.45         5.00 o
   6   1   1         38.70         32.30         3.65 o
   7   1   1        181.44        153.49         5.41 o
   8   1   1         37.80         37.94         4.58 o
   9   1   1         11.73         13.13         1.71 o
  10   1   1          1.01          4.58         1.29 o
 -11   2   1          6.52          9.06         2.52 o
 -10   2   1         28.33         33.62         6.04 o
  -9   2   1          9.53         10.59         1.23 o
  -8   2   1         31.84         28.42         1.32 o
  -7   2   1         31.39         29.28         1.27 o
  -6   2   1        175.95        163.08         4.77 o
  -5   2   1        161.85        158.83         3.17 o
  -4   2   1        489.16        469.20         7.95 o
  -3   2   1         54.93         46.63         1.16 o
  -2   2   1        871.59       1015.54        19.23 o
  -1   2   1        269.30        329.89         6.35 o
   0   2   1       1214.55       1458.60        23.20 o
   1   2   1       1260.14       1411.79        22.39 o
   2   2   1        193.60        192.97         3.42 o
   3   2   1        516.65        574.71         9.57 o
   4   2   1        654.65        662.67        11.13 o
   5   2   1        742.17        734.52        12.38 o
   6   2   1         31.59         27.75         1.42 o
   7   2   1          3.66          5.35         0.82 o
   8   2   1         14.30         20.69         1.90 o
   9   2   1         27.49         32.37         2.42 o
  10   2   1         32.73         40.44         2.72 o
 -10   3   1         14.12         19.41         2.21 o
  -9   3   1         32.09         35.26         4.90 o
  -8   3   1         14.61         15.45         1.09 o
  -7   3   1        146.22        130.14         4.93 o
  -6   3   1        235.26        211.86         4.24 o
  -5   3   1        228.79        236.42         4.53 o
  -4   3   1        335.40        344.51         6.09 o
  -3   3   1       1208.26       1353.20        22.02 o
  -2   3   1        940.28       1049.88        19.87 o
  -1   3   1        244.84        273.48         5.56 o
   0   3   1       2450.41       2983.58        47.45 o
   1   3   1        769.12        854.26        14.04 o
   2   3   1        634.82        650.50        10.75 o
   3   3   1        288.05        300.40         5.31 o
   4   3   1         67.97         71.62         1.77 o
   5   3   1        205.17        200.33         7.19 o
   6   3   1         35.93         34.70         1.57 o
   7   3   1          8.96         10.96         1.22 o
   8   3   1         24.43         20.39         1.90 o
   9   3   1          9.08         13.60         1.78 o
  10   3   1          7.39         13.41         3.85 o
 -10   4   1         34.30         38.69         3.87 o
  -9   4   1         59.48         62.67         3.12 o
  -8   4   1          7.75          9.65         1.53 o
  -7   4   1        157.09        144.37         3.34 o
  -6   4   1        476.93        468.92         8.37 o
  -5   4   1          3.34          3.36         0.51 o
  -4   4   1         89.44         79.09         1.85 o
  -3   4   1        217.94        229.80         4.23 o
  -2   4   1       1015.48       1198.35        19.43 o
  -1   4   1        188.72        206.17         7.90 o
   0   4   1        447.55        502.09         8.43 o
   1   4   1       1031.89       1217.86        19.69 o
   2   4   1        253.58        296.60         5.26 o
   3   4   1        677.00        731.35        12.38 o
   4   4   1         18.51         15.57         0.93 o
   5   4   1         72.13         63.75         1.97 o
   6   4   1          2.90          3.05         0.76 o
   7   4   1        146.72        135.48         7.73 o
   8   4   1         30.29         32.33         4.49 o
   9   4   1          1.17          2.91         1.17 o
 -10   5   1          0.60          1.95         1.56 o
  -9   5   1         82.56         80.83         3.73 o
  -8   5   1         29.67         34.61         2.30 o
  -7   5   1         36.06         37.31         2.60 o
  -6   5   1        508.12        496.46        10.49 o
  -5   5   1        501.85        490.47        10.17 o
  -4   5   1        315.73        311.23         5.67 o
  -3   5   1        146.69        151.26         4.17 o
  -2   5   1        214.14        252.59         4.45 o
  -1   5   1        145.30        137.51         3.16 o
   0   5   1        405.47        445.15         7.78 o
   1   5   1        405.54        508.08         8.69 o
   2   5   1         46.78         45.78         1.53 o
   3   5   1        184.78        172.25         3.42 o
   4   5   1        225.42        213.79         4.14 o
   5   5   1        133.73        126.02         2.89 o
   6   5   1         40.54         36.28         1.70 o
   7   5   1        146.60        138.76         3.96 o
   8   5   1         24.12         34.27         3.43 o
   9   5   1          1.67          3.12         1.64 o
 -10   6   1          3.62         10.59         2.10 o
  -9   6   1         33.98         33.53         3.61 o
  -8   6   1          5.26         10.11         1.47 o
  -7   6   1         22.94         22.05         1.51 o
  -6   6   1        244.53        235.36         9.02 o
  -5   6   1         60.33         62.34         2.19 o
  -4   6   1        105.50        103.95         2.93 o
  -3   6   1        179.01        183.25         5.69 o
  -2   6   1        595.21        659.60        13.06 o
  -1   6   1        278.52        275.29         5.98 o
   0   6   1        175.47        178.73         5.30 o
   1   6   1         46.61         42.01         1.30 o
   2   6   1         43.88         47.34         1.44 o
   3   6   1        385.49        376.94         9.24 o
   4   6   1        171.02        162.60         3.42 o
   5   6   1        178.85        168.76         9.20 o
   6   6   1         37.81         37.89         2.29 o
   7   6   1         23.94         21.79         2.01 o
   8   6   1          5.44         12.53         2.31 o
   9   6   1         13.09         11.59         2.26 o
  -9   7   1         15.26         18.75         3.30 o
  -8   7   1         18.46         22.91         2.19 o
  -7   7   1         14.09         13.64         2.84 o
  -6   7   1         11.69         11.36         2.22 o
  -5   7   1         79.73         74.68         3.51 o
  -4   7   1        131.70        127.93         4.95 o
  -3   7   1        171.06        155.46         4.88 o
  -2   7   1         23.74         21.80         1.20 o
  -1   7   1        127.84        126.23         6.05 o
   0   7   1        198.42        199.09         4.04 o
   1   7   1        268.44        286.80         6.43 o
   2   7   1        209.83        221.37         5.23 o
   3   7   1         34.46         31.12         1.48 o
   4   7   1         34.00         34.31         2.09 o
   5   7   1         39.65         48.00         7.46 o
   6   7   1         28.27         29.88         4.24 o
   7   7   1          1.71          4.47         1.14 o
   8   7   1         26.61         25.23         2.84 o
   9   7   1         11.46         17.19         2.79 o
  -9   8   1          2.92          6.39         2.17 o
  -8   8   1          2.02          5.40         1.98 o
  -7   8   1         10.97         14.32         2.86 o
  -6   8   1         37.60         34.99         2.38 o
  -5   8   1         10.96         13.08         1.59 o
  -4   8   1         30.37         30.09         3.36 o
  -3   8   1         84.70         80.93         3.41 o
  -2   8   1         68.46         64.32         3.02 o
  -1   8   1         32.72         34.13         1.70 o
   0   8   1        204.19        206.45         5.03 o
   1   8   1        344.56        333.03         9.27 o
   2   8   1         22.16         22.78         1.43 o
   3   8   1         40.16         34.68         1.64 o
   4   8   1        100.77         89.37         2.92 o
   5   8   1        229.78        201.09        11.04 o
   6   8   1          9.14         12.85         1.67 o
   7   8   1          1.61          3.28         1.09 o
   8   8   1          1.28          4.89         2.18 o
  -8   9   1          1.81          5.24         1.85 o
  -7   9   1          3.71          1.78         1.71 o
  -6   9   1          6.73          9.98         1.62 o
  -5   9   1         24.69         24.86         4.29 o
  -4   9   1        128.80        123.72         6.34 o
  -3   9   1         47.19         42.52         2.54 o
  -2   9   1          2.13          0.44         0.87 o
  -1   9   1         14.52         14.72         1.26 o
   0   9   1        334.47        332.24         7.61 o
   1   9   1        100.92         98.41         3.12 o
   2   9   1         83.43         74.79         2.80 o
   3   9   1          4.40          5.56         0.93 o
   4   9   1         56.31         49.66         6.18 o
   5   9   1         19.48         16.84         1.89 o
   6   9   1          4.47          3.96         1.66 o
   7   9   1         10.65         10.25         2.54 o
  -7  10   1         21.70         29.01         3.95 o
  -6  10   1         13.80         12.87         2.89 o
  -5  10   1         22.47         20.59         2.17 o
  -4  10   1         11.91         17.00         1.97 o
  -3  10   1          9.30          9.48         1.54 o
  -2  10   1         29.57         30.26         3.46 o
  -1  10   1        228.21        210.41         6.97 o
   0  10   1         11.94         13.44         2.10 o
   1  10   1         18.30         17.72         1.91 o
   2  10   1         48.71         48.29         5.74 o
   3  10   1         80.37         88.94         6.56 o
   4  10   1         27.42         28.87         3.64 o
   5  10   1          3.46          4.86         1.79 o
   6  10   1         13.78         17.56         3.17 o
  -5  11   1          3.20          4.98         1.40 o
  -4  11   1         25.96         26.44         2.53 o
  -3  11   1          1.66          0.71         0.92 o
  -2  11   1         11.36         15.83         1.97 o
  -1  11   1         32.94         36.40         2.63 o
   0  11   1         21.68         22.23         2.22 o
   1  11   1          5.30          5.45         1.39 o
   2  11   1         11.49         11.95         1.76 o
   3  11   1          4.55          3.73         1.18 o
   4  11   1         18.72         19.64         3.41 o
   5  11   1          0.90          2.80         1.81 o
  -4  12   1         16.73         26.90         3.60 o
  -3  12   1          7.50         10.00         1.70 o
  -2  12   1          9.61         12.45         1.91 o
  -1  12   1          9.60         11.25         1.83 o
   0  12   1          4.91          5.54         1.42 o
   1  12   1          5.69          8.01         1.51 o
   2  12   1          5.49          9.47         1.74 o
   3  12   1          0.74          2.31         1.51 o
   0  13   1         22.06         26.98         3.61 o
   1  13   1          4.47         12.61         2.68 o
  -4 -12   2         11.05         13.38         2.14 o
  -3 -12   2         10.92         14.97         2.27 o
  -2 -12   2          2.64          3.90         2.23 o
  -1 -12   2         14.72         15.08         2.22 o
   0 -12   2         10.42         13.02         2.09 o
   1 -12   2          0.32          1.83         1.22 o
   2 -12   2          1.58          4.05         1.66 o
   3 -12   2          0.81          4.64         1.49 o
  -5 -11   2          7.29          8.70         2.47 o
  -4 -11   2          4.10          3.14         1.41 o
  -3 -11   2          6.12          4.19         1.45 o
  -2 -11   2         18.42         18.52         2.28 o
  -1 -11   2          6.25          9.80         1.90 o
   0 -11   2         25.24         21.67         2.43 o
   1 -11   2         16.14         16.40         2.87 o
   2 -11   2         16.66         16.59         3.79 o
   3 -11   2          0.21          0.15         1.23 o
   4 -11   2          5.52          4.52         2.19 o
  -6 -10   2         12.76         11.27         2.48 o
  -5 -10   2         34.71         37.49         2.72 o
  -4 -10   2          1.99          2.32         0.92 o
  -3 -10   2         13.26         13.54         1.46 o
  -2 -10   2         21.25         21.00         2.26 o
  -1 -10   2         52.30         51.16         3.10 o
   0 -10   2          8.38          7.16         1.63 o
   1 -10   2         35.07         33.34         2.70 o
   2 -10   2          5.61          5.89         1.55 o
   3 -10   2         47.92         48.08         3.07 o
   4 -10   2          8.89          7.03         1.63 o
   5 -10   2          9.30         11.52         2.74 o
  -8  -9   2          2.87          7.59         1.66 o
  -7  -9   2          4.37          5.34         1.34 o
  -6  -9   2         83.93         86.63         3.75 o
  -5  -9   2         21.34         24.22         1.69 o
  -4  -9   2         40.27         37.64         2.01 o
  -3  -9   2        118.91        105.22         3.45 o
  -2  -9   2         99.76         87.30         3.69 o
  -1  -9   2         41.07         39.27         2.57 o
   0  -9   2         93.55         86.33         4.00 o
   1  -9   2        223.93        189.92        11.65 o
   2  -9   2         22.80         28.14         2.41 o
   3  -9   2          2.76          2.55         1.12 o
   4  -9   2          6.79          5.89         1.42 o
   5  -9   2         35.74         39.61         2.73 o
  -9  -8   2          2.09          7.17         1.75 o
  -8  -8   2         18.51         19.97         2.33 o
  -7  -8   2          1.66          2.07         1.23 o
  -6  -8   2          6.08          7.08         1.44 o
  -5  -8   2         80.58         75.92         2.37 o
  -4  -8   2         36.48         38.00         2.47 o
  -3  -8   2        133.71        120.83         3.07 o
  -2  -8   2        112.18        103.43         3.87 o
  -1  -8   2          9.09          9.04         1.02 o
   0  -8   2          2.46          3.14         1.12 o
   1  -8   2         62.95         57.21         2.92 o
   2  -8   2          2.82          2.79         1.02 o
   3  -8   2         32.49         32.52         2.40 o
   4  -8   2        102.01        100.25         7.03 o
   5  -8   2          9.24         11.51         1.68 o
   7  -8   2         10.19         13.46         2.78 o
   8  -8   2         15.59         28.94         3.63 o
  -9  -7   2          4.13          6.94         2.13 o
  -8  -7   2         13.09         13.03         1.92 o
  -7  -7   2         24.01         26.84         2.24 o
  -6  -7   2         43.49         39.33         2.36 o
  -5  -7   2         17.43         15.19         1.13 o
  -4  -7   2         51.06         54.19         2.63 o
  -3  -7   2          2.93          1.53         0.58 o
  -2  -7   2        384.98        384.95         7.18 o
  -1  -7   2         52.11         49.59         5.73 o
   0  -7   2          5.16          6.21         1.21 o
   1  -7   2        231.30        201.78        15.44 o
   2  -7   2        107.87        101.85         4.02 o
   3  -7   2         96.26         91.09         3.71 o
   4  -7   2          7.95          7.52         1.07 o
   5  -7   2         53.88         50.04         2.16 o
   6  -7   2          3.79          5.54         1.83 o
   7  -7   2          4.41         10.48         2.60 o
   8  -7   2          7.58         12.21         2.74 o
 -10  -6   2          0.97          2.53         1.90 o
  -9  -6   2         33.32         30.46         2.68 o
  -8  -6   2          0.87          3.16         2.03 o
  -7  -6   2         99.04         90.85         3.84 o
  -6  -6   2         71.25         67.86         3.08 o
  -5  -6   2        570.62        535.49         9.61 o
  -4  -6   2        158.14        144.50         4.08 o
  -3  -6   2        142.90        164.67         4.99 o
  -2  -6   2         71.36         68.65         1.91 o
  -1  -6   2        356.38        348.55         7.68 o
   0  -6   2        240.45        246.53         7.18 o
   1  -6   2         68.95         68.72         1.74 o
   2  -6   2        110.59        111.47         2.54 o
   3  -6   2         93.20         89.80         2.26 o
   4  -6   2         65.11         63.03         1.89 o
   5  -6   2         58.67         54.99         1.88 o
   6  -6   2         26.89         28.85         2.15 o
   7  -6   2         47.07         50.57         2.85 o
   8  -6   2          1.53          3.31         1.27 o
   9  -6   2          4.41          6.13         2.31 o
 -10  -5   2         93.19         90.69         4.37 o
  -9  -5   2         33.73         34.40         2.73 o
  -8  -5   2        102.55         91.63         4.61 o
  -7  -5   2         61.81         59.48         2.91 o
  -6  -5   2        439.05        432.11        11.19 o
  -5  -5   2        106.95        106.55         3.61 o
  -4  -5   2        122.88        115.53         2.87 o
  -3  -5   2        154.58        178.39         3.70 o
  -2  -5   2       1017.84       1093.05        18.28 o
  -1  -5   2        201.39        213.94         4.84 o
   0  -5   2        352.83        380.75         6.55 o
   1  -5   2        225.02        236.15         4.32 o
   2  -5   2         73.81         71.61         5.53 o
   3  -5   2         38.27         36.77         1.76 o
   4  -5   2          9.48          9.25         0.79 o
   5  -5   2        135.30        123.73         2.97 o
   6  -5   2         22.92         25.25         1.95 o
   7  -5   2         16.36         15.78         1.80 o
   8  -5   2          0.02          0.39         1.19 o
   9  -5   2          1.23          4.04         1.66 o
 -10  -4   2          8.69         11.27         1.87 o
  -9  -4   2         20.39         21.20         2.20 o
  -8  -4   2         24.67         25.08         2.16 o
  -7  -4   2         94.00         84.53         3.48 o
  -6  -4   2         16.50         12.96         1.47 o
  -5  -4   2        164.19        164.74         3.47 o
  -4  -4   2        465.44        500.18        13.25 o
  -3  -4   2         56.58         63.40         1.68 o
  -2  -4   2        134.95        138.92         2.83 o
  -1  -4   2        140.43        127.26         3.11 o
   0  -4   2        634.35        727.20        11.84 o
   1  -4   2        686.12        796.41        13.22 o
   2  -4   2        686.51        812.30        13.37 o
   3  -4   2        398.35        428.34         7.59 o
   4  -4   2        212.31        200.81         3.98 o
   5  -4   2         69.57         64.95         1.88 o
   6  -4   2          0.73          1.43         0.90 o
   7  -4   2        130.31        121.62         4.49 o
   8  -4   2          7.94          7.92         1.51 o
   9  -4   2          2.08          4.37         3.95 o
 -10  -3   2          2.82          3.00         1.51 o
  -9  -3   2          7.75          8.84         1.66 o
  -8  -3   2         10.67          7.90         1.46 o
  -7  -3   2        230.01        203.86         6.19 o
  -6  -3   2         17.87         15.10         1.47 o
  -5  -3   2         39.05         36.87         1.38 o
  -4  -3   2        190.39        186.81         3.60 o
  -3  -3   2        341.95        378.68         7.76 o
  -2  -3   2        437.04        480.59         8.07 o
  -1  -3   2        763.64        885.97        16.89 o
   0  -3   2         23.77         25.78         0.70 o
   1  -3   2       1520.79       1736.16        32.09 o
   2  -3   2        120.30        131.24         2.58 o
   3  -3   2        269.90        255.95         4.69 o
   4  -3   2        185.20        180.29         3.63 o
   5  -3   2        588.56        557.78        10.85 o
   6  -3   2        174.25        153.92         5.06 o
   7  -3   2        143.49        127.59         4.69 o
   8  -3   2         14.37         13.03         2.40 o
   9  -3   2         43.36         40.44         2.92 o
 -11  -2   2          8.86         10.94         1.99 o
 -10  -2   2         11.46         12.16         1.92 o
  -9  -2   2         12.96         10.83         1.71 o
  -8  -2   2        167.52        169.67         5.46 o
  -7  -2   2          1.91          1.67         1.14 o
  -6  -2   2         34.10         30.78         1.82 o
  -5  -2   2        168.75        170.77         3.44 o
  -4  -2   2       1132.32       1152.18        23.41 o
  -3  -2   2        411.28        443.15         7.47 o
  -2  -2   2        629.60        666.71        12.42 o
  -1  -2   2       3373.93       4028.63        63.33 o
   0  -2   2       2467.19       2751.75        43.77 o
   1  -2   2        631.97        699.85        11.24 o
   2  -2   2         19.22         18.97         0.75 o
   3  -2   2       1054.39       1089.79        20.26 o
   4  -2   2       1999.55       2030.82        32.24 o
   5  -2   2         29.04         28.79         1.59 o
   6  -2   2        273.44        241.19         6.87 o
   7  -2   2         12.62          9.07         1.41 o
   8  -2   2         18.03         23.80         2.19 o
   9  -2   2         26.38         26.68         2.49 o
 -11  -1   2         33.34         38.65         5.75 o
 -10  -1   2         31.24         29.94         2.47 o
  -9  -1   2          8.82          7.10         1.33 o
  -8  -1   2          5.78          6.62         1.22 o
  -7  -1   2         57.18         58.59         2.56 o
  -6  -1   2        607.81        599.60        14.39 o
  -5  -1   2        490.53        531.02        12.88 o
  -4  -1   2        456.59        515.21         8.60 o
  -3  -1   2        796.95        879.16        12.70 o
  -2  -1   2       3693.72       4349.97        61.85 o
  -1  -1   2       4695.12       5360.95        98.94 o
   0  -1   2       3386.40       3950.21        73.48 o
   1  -1   2       5103.98       5686.05        90.00 o
   2  -1   2        170.98        157.52         3.05 o
   3  -1   2        113.99        116.74         2.41 o
   4  -1   2         35.30         38.43         1.48 o
   5  -1   2        110.96        106.72         2.44 o
   6  -1   2        137.97        126.84         5.04 o
   7  -1   2         23.05         24.95         2.00 o
   8  -1   2         22.47         20.69         2.04 o
   9  -1   2          4.59          4.28         1.41 o
  10  -1   2         16.06         16.79         3.10 o
 -11   0   2          6.96          9.66         1.70 o
 -10   0   2          0.28          3.97         1.91 o
  -9   0   2        297.75        250.95         6.15 o
  -8   0   2         97.41         98.89         3.78 o
  -7   0   2          0.04          0.25         0.51 o
  -6   0   2         34.01         29.16         1.36 o
  -5   0   2         39.43         27.70         1.19 o
  -4   0   2        122.53        143.52         3.25 o
  -3   0   2       2156.22       2265.92        41.26 o
  -2   0   2         38.67         50.24         1.08 o
  -1   0   2       2212.47       2567.44        57.99 o
   0   0   2        663.09        749.05        12.05 o
   1   0   2       7980.78       8774.50       252.42 o
   2   0   2          3.42          4.52         0.34 o
   3   0   2        326.67        323.61         6.44 o
   4   0   2          0.44          0.05         0.27 o
   5   0   2        238.83        243.32         9.48 o
   6   0   2          0.02          1.83         0.94 o
   7   0   2         43.42         45.07         2.48 o
   8   0   2          1.44          2.22         1.50 o
   9   0   2          6.54          9.03         1.71 o
  10   0   2          0.02          5.43         2.25 o
 -11   1   2         34.33         36.04         3.64 o
 -10   1   2         30.82         29.41         1.90 o
  -9   1   2          8.28          7.61         0.91 o
  -8   1   2          5.08          5.30         0.78 o
  -7   1   2         55.08         51.73         1.70 o
  -6   1   2        614.37        602.08        10.39 o
  -5   1   2        498.46        556.77        10.70 o
  -4   1   2        461.95        507.39         9.83 o
  -3   1   2        788.59        855.91        16.15 o
  -2   1   2       3715.30       4315.57        98.04 o
  -1   1   2       4736.05       5447.86       114.06 o
   0   1   2       3403.53       3993.73        71.73 o
   1   1   2       5128.17       5722.99       102.95 o
   2   1   2        185.19        174.37         3.01 o
   3   1   2        118.69        119.64         2.35 o
   4   1   2         35.57         37.71         1.77 o
   5   1   2        113.31        110.19         3.45 o
   6   1   2        137.84        128.90         4.32 o
   7   1   2         22.22         21.31         1.88 o
   8   1   2         22.12         23.65         2.53 o
   9   1   2          4.82          3.94         1.31 o
  10   1   2         15.99         17.87         3.25 o
 -11   2   2          8.98         15.94         2.02 o
 -10   2   2         11.56         13.42         1.46 o
  -9   2   2         12.46         11.50         1.05 o
  -8   2   2        166.72        162.09         3.72 o
  -7   2   2          2.04          1.65         0.53 o
  -6   2   2         35.12         34.97         1.54 o
  -5   2   2        163.28        160.85         3.31 o
  -4   2   2       1130.61       1188.22        19.03 o
  -3   2   2        415.77        444.17         8.68 o
  -2   2   2        626.39        654.26        10.70 o
  -1   2   2       3382.00       3921.77        80.90 o
   0   2   2       2480.12       2767.57        43.83 o
   1   2   2        630.15        680.78        11.27 o
   2   2   2         21.15         22.25         1.68 o
   3   2   2       1060.38       1085.66        26.93 o
   4   2   2       2008.14       1978.15        32.22 o
   5   2   2         29.21         28.57         1.36 o
   6   2   2        274.16        239.46        10.37 o
   7   2   2         12.88         11.26         1.46 o
   8   2   2         18.42         27.03         3.32 o
   9   2   2         26.34         26.37         2.33 o
  10   2   2          4.98         13.07         2.73 o
 -11   3   2         30.35         40.21         4.09 o
 -10   3   2          2.59          2.01         1.11 o
  -9   3   2          7.88          9.14         1.03 o
  -8   3   2         10.58         11.03         0.96 o
  -7   3   2        234.18        207.88         4.29 o
  -6   3   2         18.36         16.89         0.95 o
  -5   3   2         39.75         36.34         1.19 o
  -4   3   2        191.92        189.43         3.55 o
  -3   3   2        360.23        403.77         6.67 o
  -2   3   2        434.92        469.90         9.27 o
  -1   3   2        762.60        876.82        16.71 o
   0   3   2         23.63         25.75         0.95 o
   1   3   2       1484.26       1700.13        27.53 o
   2   3   2        117.02        126.18         2.55 o
   3   3   2        265.37        255.61         4.70 o
   4   3   2        182.49        183.33         3.59 o
   5   3   2        569.33        511.06        13.01 o
   6   3   2        176.65        162.15         5.01 o
   7   3   2        147.33        136.91         7.76 o
   8   3   2         14.41         14.32         3.23 o
   9   3   2         42.95         39.29         2.79 o
  10   3   2          8.78         12.16         2.67 o
 -10   4   2          9.18         11.96         2.85 o
  -9   4   2         22.12         25.95         2.16 o
  -8   4   2         23.87         26.96         1.63 o
  -7   4   2         96.20         85.32         2.74 o
  -6   4   2         17.42         15.78         1.17 o
  -5   4   2        170.35        174.37         3.44 o
  -4   4   2        474.88        510.12        10.01 o
  -3   4   2         61.44         70.25         1.50 o
  -2   4   2        132.21        133.81         4.49 o
  -1   4   2        135.96        127.76         2.47 o
   0   4   2        624.78        718.85        12.01 o
   1   4   2        696.38        815.44        13.34 o
   2   4   2        680.86        806.29        13.41 o
   3   4   2        403.51        441.76         7.60 o
   4   4   2        215.35        196.66         8.33 o
   5   4   2         69.68         63.81         2.58 o
   6   4   2          0.69          1.99         0.70 o
   7   4   2        130.98        120.30         5.90 o
   8   4   2          7.06          7.89         1.42 o
   9   4   2          1.93          4.07         1.44 o
 -10   5   2         94.52         93.76         4.24 o
  -9   5   2         33.24         31.79         2.45 o
  -8   5   2        100.97         94.58         3.11 o
  -7   5   2         63.27         58.07         2.22 o
  -6   5   2        452.65        433.54        15.09 o
  -5   5   2        106.90        103.77         3.47 o
  -4   5   2        123.26        115.48         3.02 o
  -3   5   2        156.39        173.23         7.55 o
  -2   5   2       1033.33       1133.09        21.27 o
  -1   5   2        202.55        209.94         4.58 o
   0   5   2        359.38        383.23         6.75 o
   1   5   2        222.88        230.73         4.40 o
   2   5   2         68.51         62.52         2.25 o
   3   5   2         37.49         33.09         1.18 o
   4   5   2          9.31         10.36         1.39 o
   5   5   2        134.27        125.76         3.47 o
   6   5   2         22.49         24.17         1.54 o
   7   5   2         16.47         14.62         1.65 o
   8   5   2          0.03          0.71         1.14 o
   9   5   2          1.11          5.62         1.80 o
 -10   6   2          1.03          2.60         1.78 o
  -9   6   2         32.81         34.79         2.46 o
  -8   6   2          1.19          2.16         0.76 o
  -7   6   2         99.68         97.70         3.44 o
  -6   6   2         71.83         70.89         2.45 o
  -5   6   2        570.10        539.25        14.10 o
  -4   6   2        154.69        147.82         4.58 o
  -3   6   2        140.43        152.55         3.83 o
  -2   6   2         70.19         69.48         2.06 o
  -1   6   2        358.04        372.87         7.50 o
   0   6   2        239.67        247.70         4.11 o
   1   6   2         73.13         72.40         2.03 o
   2   6   2        109.90        111.31         2.57 o
   3   6   2         94.60         89.22         2.24 o
   4   6   2         63.70         60.53         2.24 o
   5   6   2         62.32         60.93         2.75 o
   6   6   2         26.14         26.36         4.11 o
   7   6   2         46.86         55.19         3.93 o
   8   6   2          1.35          3.79         1.59 o
  -9   7   2          3.84          8.95         2.35 o
  -8   7   2         13.05         12.26         2.65 o
  -7   7   2         22.55         25.54         2.16 o
  -6   7   2         42.14         36.79         2.31 o
  -5   7   2         16.49         16.16         1.65 o
  -4   7   2         50.90         55.68         3.95 o
  -3   7   2          1.67          1.29         0.72 o
  -2   7   2        384.63        396.71        10.62 o
  -1   7   2         50.61         49.53         4.04 o
   0   7   2          5.46          5.63         0.66 o
   1   7   2        230.53        220.38         4.33 o
   2   7   2        110.62        108.78         2.59 o
   3   7   2         93.01         90.64         2.81 o
   4   7   2          7.83          9.29         2.09 o
   5   7   2         52.14         48.03         4.70 o
   6   7   2          4.38          5.70         1.26 o
   7   7   2          4.52          8.15         1.40 o
   8   7   2          7.50         11.82         2.38 o
  -9   8   2          1.94          7.10         2.20 o
  -8   8   2         17.74         18.53         3.27 o
  -7   8   2          1.84          4.10         1.50 o
  -6   8   2          5.74          8.11         1.36 o
  -5   8   2         81.28         70.49         3.36 o
  -4   8   2         37.32         43.36         2.75 o
  -3   8   2        133.02        126.00         4.56 o
  -2   8   2        112.21        102.14         5.79 o
  -1   8   2          9.45          8.01         1.02 o
   0   8   2          3.67          3.22         0.75 o
   1   8   2         63.18         59.13         3.82 o
   2   8   2          2.89          2.50         0.76 o
   3   8   2         31.96         32.81         2.04 o
   4   8   2        103.77        102.06         5.46 o
   5   8   2          9.04         10.29         1.54 o
   6   8   2          0.81          4.10         1.09 o
   7   8   2         10.37         12.14         1.73 o
   8   8   2         15.46         21.60         3.08 o
  -8   9   2          2.98          7.66         2.30 o
  -7   9   2          5.14          3.89         2.24 o
  -6   9   2         84.68         77.92         4.74 o
  -5   9   2         20.65         20.46         2.06 o
  -4   9   2         40.26         35.93         2.43 o
  -3   9   2        122.86        110.20         4.40 o
  -2   9   2         99.99         89.70         3.81 o
  -1   9   2         39.25         40.91         1.95 o
   0   9   2         93.91         94.93         3.04 o
   1   9   2        227.09        194.75         5.05 o
   2   9   2         21.73         26.94         2.13 o
   3   9   2          2.55          5.49         1.17 o
   4   9   2          6.86          7.04         1.32 o
   5   9   2         36.15         38.25         2.57 o
   6   9   2         10.09         13.43         2.18 o
   7   9   2          9.41         12.31         1.84 o
  -7  10   2          9.98         14.07         2.84 o
  -6  10   2         12.69         12.03         2.28 o
  -5  10   2         34.91         35.82         2.61 o
  -4  10   2          2.12          2.47         1.06 o
  -3  10   2         12.57         13.99         1.82 o
  -2  10   2         21.15         21.41         1.61 o
  -1  10   2         49.71         48.59         2.17 o
   0  10   2          8.86         10.90         1.20 o
   1  10   2         34.36         34.26         1.79 o
   2  10   2          5.63          5.74         0.94 o
   3  10   2         46.16         49.60         6.34 o
   4  10   2          9.19          6.60         2.14 o
   5  10   2          9.23         13.32         2.81 o
   6  10   2          0.92          7.09         2.32 o
  -6  11   2         12.69         16.48         2.84 o
  -5  11   2          7.06         12.10         1.84 o
  -4  11   2          3.81          5.98         3.13 o
  -3  11   2          6.06          4.67         1.38 o
  -2  11   2         17.46         17.35         2.01 o
  -1  11   2          6.42         12.04         1.99 o
   0  11   2         24.92         25.35         2.32 o
   1  11   2         16.35         17.42         1.94 o
   2  11   2         15.38         17.43         2.02 o
   3  11   2          0.20          1.09         1.39 o
   4  11   2          5.42          6.43         2.00 o
   5  11   2          0.18          4.38         1.77 o
  -4  12   2         11.52         14.03         2.03 o
  -3  12   2         10.65         15.61         2.10 o
  -2  12   2          2.56          7.00         1.63 o
  -1  12   2         14.69         16.95         2.12 o
   0  12   2         10.92         12.56         1.87 o
   1  12   2          0.32          2.65         1.21 o
   2  12   2          1.72          0.98         1.28 o
  -1  13   2         18.70         20.65         3.41 o
   0  13   2          2.69          4.56         1.88 o
  -4 -12   3          8.93         11.30         1.99 o
  -3 -12   3         18.39         25.10         2.86 o
  -2 -12   3          1.73          3.63         1.48 o
  -1 -12   3         23.19         26.35         3.13 o
   0 -12   3         11.41         12.77         2.16 o
   1 -12   3          2.81          5.01         1.54 o
   2 -12   3          7.80          8.99         1.78 o
  -5 -11   3         26.22         33.32         4.07 o
  -4 -11   3          0.34          1.02         1.26 o
  -3 -11   3         10.44         11.44         2.23 o
  -2 -11   3          5.52          4.29         1.51 o
  -1 -11   3         25.76         22.92         2.61 o
   0 -11   3          5.31          5.89         1.59 o
   1 -11   3         22.43         21.67         2.51 o
   2 -11   3          5.20          8.64         1.81 o
   3 -11   3          2.85          6.27         2.46 o
   4 -11   3         13.82         20.92         2.53 o
  -7 -10   3         13.26         12.28         2.74 o
  -6 -10   3         34.19         39.97         4.01 o
  -5 -10   3          0.09          0.92         1.12 o
  -4 -10   3          9.75         10.30         1.38 o
  -3 -10   3         14.05         15.25         1.60 o
  -2 -10   3         17.75         19.47         2.22 o
  -1 -10   3          7.76         10.81         1.79 o
   0 -10   3          7.56          7.96         1.62 o
   1 -10   3         30.57         25.56         2.48 o
   2 -10   3          0.56          2.18         1.18 o
   3 -10   3         12.11         11.94         1.93 o
   4 -10   3         12.24         12.70         2.00 o
   5 -10   3         11.40         14.53         3.09 o
  -8  -9   3         10.34         16.90         2.24 o
  -7  -9   3         24.14         24.91         2.35 o
  -6  -9   3          2.83          5.63         1.64 o
  -5  -9   3          1.57          3.16         0.93 o
  -4  -9   3         26.76         29.66         1.89 o
  -3  -9   3         32.46         34.73         1.66 o
  -2  -9   3        108.43        104.59         4.85 o
  -1  -9   3          6.50          9.67         3.20 o
   0  -9   3        129.82        115.83         4.77 o
   1  -9   3         75.28         72.13         4.55 o
   2  -9   3         15.05         14.66         2.01 o
   3  -9   3         24.84         24.60         2.32 o
   4  -9   3         13.49         15.70         2.00 o
   5  -9   3          3.05          7.22         2.62 o
  -9  -8   3          2.01          5.79         1.90 o
  -8  -8   3         28.50         34.96         2.82 o
  -7  -8   3          4.38          7.35         1.54 o
  -6  -8   3         68.31         65.14         3.25 o
  -5  -8   3         86.33         74.74         2.73 o
  -4  -8   3        110.89        100.84         2.82 o
  -3  -8   3        167.27        153.53         3.64 o
  -2  -8   3        120.95        115.90         3.00 o
  -1  -8   3        214.15        204.42        12.52 o
   0  -8   3        180.30        180.48         6.02 o
   1  -8   3         75.62         73.94         6.61 o
   2  -8   3          0.23          0.06         0.90 o
   3  -8   3         96.20         82.98         3.75 o
   4  -8   3          6.13          3.61         1.26 o
   5  -8   3         26.20         22.02         2.16 o
  -9  -7   3         22.17         19.76         2.35 o
  -8  -7   3         28.04         30.53         2.56 o
  -7  -7   3         12.39         14.55         1.85 o
  -6  -7   3         45.45         39.55         2.42 o
  -5  -7   3        203.11        187.03         4.89 o
  -4  -7   3         98.15         88.25         2.47 o
  -3  -7   3         83.93         79.61         2.29 o
  -2  -7   3        285.18        279.51         7.30 o
  -1  -7   3        393.58        405.93        10.94 o
   0  -7   3        612.18        629.03        16.46 o
   1  -7   3         23.85         22.22         1.90 o
   2  -7   3         28.44         26.55         1.97 o
   3  -7   3         47.18         42.92         2.44 o
   4  -7   3        306.60        278.80        10.09 o
   5  -7   3         25.82         25.34         1.70 o
   6  -7   3         25.97         34.18         3.45 o
   7  -7   3          1.16          5.70         2.01 o
   8  -7   3          5.60         10.82         2.55 o
 -10  -6   3         14.55         15.35         2.89 o
  -9  -6   3         24.68         23.97         3.00 o
  -8  -6   3         21.24         21.64         2.17 o
  -7  -6   3          2.25          3.70         1.28 o
  -6  -6   3        298.99        286.94         8.20 o
  -5  -6   3        247.47        257.01         5.24 o
  -4  -6   3        116.63        116.45         2.87 o
  -3  -6   3         80.50         74.98         2.09 o
  -2  -6   3         56.83         56.65         1.75 o
  -1  -6   3         25.19         24.78         1.79 o
   0  -6   3        107.01        119.86         4.10 o
   1  -6   3        147.94        132.71         5.61 o
   2  -6   3         40.91         44.16         1.74 o
   3  -6   3          1.86          2.06         0.71 o
   4  -6   3        115.75        115.29         3.33 o
   5  -6   3        110.30         97.32         3.10 o
   6  -6   3         47.38         49.98         3.83 o
   7  -6   3          1.10          3.48         1.84 o
   8  -6   3         10.01         14.72         2.82 o
 -10  -5   3          6.39          9.71         1.91 o
  -9  -5   3         40.45         35.49         2.76 o
  -8  -5   3         88.56         82.27         3.71 o
  -7  -5   3        123.08        109.90         4.17 o
  -6  -5   3         93.41         87.72         3.48 o
  -5  -5   3         52.95         45.28         2.19 o
  -4  -5   3        103.57        106.62         2.57 o
  -3  -5   3        472.03        505.06         8.86 o
  -2  -5   3        545.75        599.96        10.27 o
  -1  -5   3        176.55        171.71         4.18 o
   0  -5   3         26.93         26.94         0.82 o
   1  -5   3        195.41        189.40         3.61 o
   2  -5   3         97.64         85.12         2.39 o
   3  -5   3         11.74         11.27         0.80 o
   4  -5   3         47.85         40.70         1.45 o
   5  -5   3         64.73         64.28         2.01 o
   6  -5   3          6.83          7.09         1.33 o
   7  -5   3          6.02          6.42         1.50 o
   8  -5   3          0.51          0.86         1.17 o
   9  -5   3         11.28         14.31         2.82 o
 -10  -4   3         36.50         43.50         3.16 o
  -9  -4   3         11.72         14.26         4.09 o
  -8  -4   3        135.78        127.94        10.61 o
  -7  -4   3         22.26         22.68         1.96 o
  -6  -4   3        864.52        852.64        23.24 o
  -5  -4   3        235.25        223.60         9.01 o
  -4  -4   3        177.77        161.56         3.87 o
  -3  -4   3         61.79         65.46         2.15 o
  -2  -4   3        872.19        962.48        18.76 o
  -1  -4   3        431.73        455.71         7.75 o
   0  -4   3        426.36        450.49         8.99 o
   1  -4   3        590.10        635.95        11.36 o
   2  -4   3        124.67        121.31         2.62 o
   3  -4   3         42.32         38.37         1.27 o
   4  -4   3        122.04        109.68         3.09 o
   5  -4   3         88.44         83.12         2.28 o
   6  -4   3         37.07         35.22         2.63 o
   7  -4   3          2.47          2.57         1.63 o
   8  -4   3         22.28         22.86         2.26 o
   9  -4   3         15.24         15.02         2.01 o
 -11  -3   3          1.56          5.25         1.58 o
 -10  -3   3          1.33          3.34         1.45 o
  -9  -3   3         18.83         16.64         1.97 o
  -8  -3   3         51.95         51.20         2.73 o
  -7  -3   3         46.73         46.63         2.44 o
  -6  -3   3         76.56         72.76         2.96 o
  -5  -3   3        437.14        425.29         7.54 o
  -4  -3   3          7.34          7.12         0.59 o
  -3  -3   3        559.96        642.50        10.87 o
  -2  -3   3        669.56        776.01        15.00 o
  -1  -3   3       1638.17       1909.85        30.41 o
   0  -3   3        259.76        254.03         4.64 o
   1  -3   3        951.19       1070.75        20.19 o
   2  -3   3         30.98         37.63         1.13 o
   3  -3   3        151.69        143.58         3.00 o
   4  -3   3         73.81         70.52         1.87 o
   5  -3   3        205.31        183.48         3.85 o
   6  -3   3          4.75          7.03         1.26 o
   7  -3   3          7.61          6.76         1.38 o
   8  -3   3         28.21         29.93         2.47 o
   9  -3   3          2.14          8.67         3.16 o
 -11  -2   3         15.74         18.64         2.22 o
 -10  -2   3          9.22         10.53         1.89 o
  -9  -2   3          8.42          8.30         1.48 o
  -8  -2   3         57.16         42.49         2.44 o
  -7  -2   3         34.82         34.79         5.45 o
  -6  -2   3         56.09         46.10         2.21 o
  -5  -2   3        651.47        684.42        11.36 o
  -4  -2   3       1347.33       1488.33        23.64 o
  -3  -2   3        614.07        718.18        11.65 o
  -2  -2   3        224.90        244.01         4.93 o
  -1  -2   3        195.94        216.15         3.91 o
   0  -2   3        938.03       1004.07        18.99 o
   1  -2   3        411.43        423.81        12.77 o
   2  -2   3         48.87         56.03         1.42 o
   3  -2   3         68.92         61.35         1.63 o
   4  -2   3          0.58          1.59         0.57 o
   5  -2   3        215.25        197.26         4.21 o
   6  -2   3         52.85         47.06         2.44 o
   7  -2   3         22.21         20.72         1.94 o
   8  -2   3         15.48         14.35         1.89 o
   9  -2   3          3.48          3.88         3.51 o
 -11  -1   3          6.33          8.09         1.69 o
 -10  -1   3         34.57         33.53         2.60 o
  -9  -1   3         13.92         11.24         1.91 o
  -8  -1   3         23.82         24.27         1.93 o
  -7  -1   3         43.79         38.36         2.10 o
  -6  -1   3         96.11         79.79         2.39 o
  -5  -1   3        229.71        227.94         4.24 o
  -4  -1   3         41.17         44.41         0.97 o
  -3  -1   3        147.07        158.89         2.62 o
  -2  -1   3       2722.86       3107.03        57.77 o
  -1  -1   3       3926.80       4278.80       144.72 o
   0  -1   3       2161.74       2402.81        37.69 o
   1  -1   3        991.80       1088.57        17.21 o
   2  -1   3        924.16       1019.74        16.28 o
   3  -1   3        648.92        701.11        10.38 o
   4  -1   3         66.31         66.69         1.75 o
   5  -1   3         97.59         91.71         3.36 o
   6  -1   3         78.76         71.09         3.07 o
   7  -1   3          3.93          6.62         1.58 o
   8  -1   3         32.46         30.41         2.42 o
   9  -1   3         16.35         21.27         3.34 o
 -11   0   3         11.23         12.03         1.95 o
 -10   0   3          3.01          4.64         0.98 o
  -9   0   3          6.10          6.78         1.89 o
  -8   0   3         67.82         59.75         2.25 o
  -7   0   3        243.15        223.57         5.24 o
  -6   0   3        443.69        453.84         9.26 o
  -5   0   3         28.60         22.29         1.10 o
  -4   0   3        868.46        999.66        16.26 o
  -3   0   3         74.05         64.42         1.43 o
  -2   0   3        919.74       1060.57        19.54 o
  -1   0   3        348.97        371.29         8.80 o
   0   0   3        451.19        506.42         8.32 o
   1   0   3        759.17        813.02        13.23 o
   2   0   3        101.59         97.86         2.22 o
   3   0   3        315.42        318.25         6.41 o
   4   0   3         57.90         55.20         1.84 o
   6   0   3         86.84         86.01         3.42 o
   7   0   3         21.00         18.54         1.85 o
   8   0   3          1.79          2.55         1.18 o
   9   0   3         23.93         25.53         2.75 o
 -11   1   3          6.35          8.20         1.26 o
 -10   1   3         33.85         33.91         2.17 o
  -9   1   3         15.17         15.76         2.16 o
  -8   1   3         22.65         24.03         1.32 o
  -7   1   3         46.19         40.46         1.47 o
  -6   1   3         94.06         74.50         2.29 o
  -5   1   3        229.94        233.31         4.99 o
  -4   1   3         39.09         39.79         1.33 o
  -3   1   3        140.44        149.43         4.13 o
  -2   1   3       2724.07       3117.94        56.38 o
  -1   1   3       3911.47       4480.37        80.15 o
   0   1   3       2123.79       2340.86        41.07 o
   1   1   3        966.90       1035.20        19.72 o
   2   1   3        913.26        963.43        18.55 o
   3   1   3        644.50        680.19        13.24 o
   4   1   3         61.82         61.28         3.04 o
   5   1   3         96.09         93.80         3.41 o
   6   1   3         79.33         72.04         3.10 o
   7   1   3          3.63          7.63         1.35 o
   8   1   3         32.08         29.98         2.41 o
   9   1   3         16.02         25.19         6.76 o
 -11   2   3         15.86         17.80         2.84 o
 -10   2   3          9.08          9.07         1.02 o
  -9   2   3          7.64          7.98         0.93 o
  -8   2   3         56.85         48.88         1.72 o
  -7   2   3         36.61         33.98         1.50 o
  -6   2   3         53.77         47.66         1.48 o
  -5   2   3        644.67        680.89        11.51 o
  -4   2   3       1358.69       1421.20        27.35 o
  -3   2   3        597.96        692.55        12.19 o
  -2   2   3        216.23        229.97         4.68 o
  -1   2   3        212.00        229.85         4.63 o
   0   2   3        948.57       1012.63        16.35 o
   1   2   3        407.60        410.62        13.80 o
   2   2   3         50.91         56.61         2.01 o
   3   2   3         75.53         66.50         1.55 o
   4   2   3          0.49          0.14         0.51 o
   5   2   3        217.65        193.81         5.72 o
   6   2   3         52.01         48.08         2.47 o
   7   2   3         20.86         21.73         2.00 o
   8   2   3         16.47         17.21         3.76 o
   9   2   3          3.74          7.45         1.62 o
 -11   3   3          1.73          4.45         1.34 o
 -10   3   3          1.30          3.40         1.14 o
  -9   3   3         18.92         20.55         1.51 o
  -8   3   3         50.28         50.58         2.23 o
  -7   3   3         49.39         44.74         1.56 o
  -6   3   3         77.01         73.23         3.13 o
  -5   3   3        446.15        439.06         7.56 o
  -4   3   3         10.47         10.96         1.09 o
  -3   3   3        575.08        653.72        10.67 o
  -2   3   3        666.26        773.01        11.80 o
  -1   3   3       1657.72       1881.06        35.31 o
   0   3   3        257.05        245.67         4.48 o
   1   3   3        947.00       1056.05        17.28 o
   2   3   3         31.05         37.63         1.20 o
   3   3   3        159.48        146.78         3.33 o
   4   3   3         69.33         64.30         2.14 o
   5   3   3        203.63        179.26         4.44 o
   6   3   3          4.35          7.58         1.25 o
   7   3   3          6.65          9.95         1.47 o
   8   3   3         29.13         30.61         2.44 o
   9   3   3          2.18          5.66         1.39 o
 -11   4   3          3.05          7.05         1.50 o
 -10   4   3         35.98         45.49         6.18 o
  -9   4   3         12.01         15.05         2.05 o
  -8   4   3        138.61        134.33         3.85 o
  -7   4   3         21.64         19.78         1.35 o
  -6   4   3        855.48        837.42        16.75 o
  -5   4   3        231.12        219.28        10.75 o
  -4   4   3        174.76        162.84         3.14 o
  -3   4   3         55.41         56.58         1.33 o
  -2   4   3        860.25        971.09        18.35 o
  -1   4   3        428.47        446.21         8.99 o
   0   4   3        433.41        453.89         7.81 o
   1   4   3        585.27        629.31        10.65 o
   2   4   3        130.24        129.64         2.67 o
   3   4   3         41.32         36.24         1.51 o
   4   4   3        123.41        113.43         3.11 o
   5   4   3         90.95         85.09         5.87 o
   6   4   3         38.36         31.70         2.12 o
   7   4   3          2.30          3.05         1.02 o
   8   4   3         22.13         25.32         5.39 o
   9   4   3         15.34         20.91         3.15 o
 -10   5   3          7.00         10.14         1.71 o
  -9   5   3         40.67         34.86         1.93 o
  -8   5   3         87.66         83.34         2.86 o
  -7   5   3        117.20        110.70         3.30 o
  -6   5   3         93.62         83.89         2.68 o
  -5   5   3         52.48         43.46         1.97 o
  -4   5   3        102.47        106.60         3.85 o
  -3   5   3        460.48        500.43        10.06 o
  -2   5   3        545.51        589.39        11.67 o
  -1   5   3        177.36        172.04         4.05 o
   0   5   3         29.00         28.44         1.06 o
   1   5   3        194.57        187.78         3.75 o
   2   5   3        100.04         84.39         3.01 o
   3   5   3         12.24         13.04         1.03 o
   4   5   3         47.60         43.47         1.80 o
   5   5   3         66.85         68.62         2.41 o
   6   5   3          7.62          6.17         1.18 o
   7   5   3          5.67          8.45         1.38 o
   8   5   3          0.54          2.93         1.14 o
 -10   6   3         14.29         15.21         2.84 o
  -9   6   3         24.61         24.26         2.25 o
  -8   6   3         21.33         22.35         2.47 o
  -7   6   3          3.01          4.83         1.12 o
  -6   6   3        302.23        293.15         8.58 o
  -5   6   3        251.63        256.29         7.61 o
  -4   6   3        120.77        119.36         4.48 o
  -3   6   3         80.37         72.68         6.82 o
  -2   6   3         56.63         55.59         2.48 o
  -1   6   3         24.68         23.90         1.24 o
   0   6   3        101.79        109.27         2.62 o
   1   6   3        150.69        139.01         3.02 o
   2   6   3         40.54         40.49         2.00 o
   3   6   3          2.21          2.10         0.66 o
   4   6   3        112.13        106.58         3.19 o
   5   6   3        113.27         93.18         3.02 o
   6   6   3         46.66         46.01         2.53 o
   7   6   3          1.16          5.22         1.64 o
   8   6   3          9.72         18.77         2.82 o
  -9   7   3         22.60         23.57         3.61 o
  -8   7   3         27.48         29.01         2.40 o
  -7   7   3         12.14         10.58         1.54 o
  -6   7   3         44.74         45.14         3.98 o
  -5   7   3        199.94        190.07         7.08 o
  -4   7   3         91.68         85.64         7.08 o
  -3   7   3         82.56         82.91         3.36 o
  -2   7   3        293.28        284.29         8.13 o
  -1   7   3        388.01        384.21        11.44 o
   0   7   3        619.20        636.35        11.07 o
   1   7   3         24.98         24.25         1.17 o
   2   7   3         30.14         28.38         1.20 o
   3   7   3         46.76         44.39         1.86 o
   4   7   3        309.87        279.14         8.20 o
   5   7   3         27.10         24.77         2.10 o
   6   7   3         25.79         27.32         3.14 o
   7   7   3          1.25          3.17         1.64 o
  -9   8   3          2.25          8.87         2.24 o
  -8   8   3         28.78         30.66         4.96 o
  -7   8   3          3.83          6.16         1.32 o
  -6   8   3         68.78         70.33         3.41 o
  -5   8   3         86.44         71.25         3.39 o
  -4   8   3        107.51        106.85         4.31 o
  -3   8   3        170.30        152.48         5.33 o
  -2   8   3        119.73        121.84         4.47 o
  -1   8   3        206.96        202.52         5.20 o
   0   8   3        173.50        168.52         3.80 o
   1   8   3         74.88         70.69         2.50 o
   2   8   3          0.11          0.42         0.59 o
   3   8   3         94.59         83.77         3.58 o
   4   8   3          5.14          3.69         1.08 o
   5   8   3         25.89         21.19         2.04 o
   6   8   3          9.90         10.23         1.62 o
   7   8   3         13.16         19.61         2.91 o
  -8   9   3         10.59         13.62         2.27 o
  -7   9   3         23.04         23.62         2.35 o
  -6   9   3          2.93          2.80         1.14 o
  -5   9   3          1.20          1.34         1.33 o
  -4   9   3         25.46         25.00         2.22 o
  -3   9   3         33.39         31.89         2.53 o
  -2   9   3        106.91         94.76         4.04 o
  -1   9   3          5.68          5.05         0.93 o
   0   9   3        132.19        122.00         5.32 o
   1   9   3         77.23         74.93         2.67 o
   2   9   3         15.42         11.86         1.61 o
   3   9   3         24.82         24.91         2.12 o
   4   9   3         13.49         14.82         2.13 o
   5   9   3          2.94          8.04         1.39 o
   6   9   3          7.74         11.70         2.99 o
  -7  10   3         12.70         13.75         1.84 o
  -6  10   3         35.83         30.86         2.68 o
  -5  10   3          0.09          2.23         1.03 o
  -4  10   3          9.45         10.31         2.43 o
  -3  10   3         12.98         13.85         1.80 o
  -2  10   3         19.54         19.45         1.59 o
  -1  10   3          7.21          7.80         1.09 o
   0  10   3          7.31          7.74         1.10 o
   1  10   3         29.88         28.15         2.76 o
   2  10   3          0.86          2.29         0.98 o
   3  10   3         12.17         15.07         1.80 o
   4  10   3         12.40         15.18         1.82 o
   5  10   3         11.82         17.38         2.10 o
  -6  11   3          9.44         12.68         2.66 o
  -5  11   3         26.14         28.20         2.67 o
  -4  11   3          0.24          2.40         1.19 o
  -3  11   3         10.93         10.99         1.92 o
  -2  11   3          6.34          6.49         1.10 o
  -1  11   3         25.90         27.77         1.88 o
   0  11   3          5.65          5.99         1.02 o
   1  11   3         22.30         26.63         3.44 o
   2  11   3          5.29          5.79         1.87 o
   3  11   3          2.93          3.48         1.69 o
   4  11   3         13.83         12.30         2.62 o
  -4  12   3          8.92         11.13         1.88 o
  -3  12   3         19.08         22.04         2.44 o
  -2  12   3          1.92          2.16         1.13 o
  -1  12   3         23.26         28.74         2.58 o
   0  12   3         11.26         15.37         1.98 o
   1  12   3          2.72          4.45         1.74 o
   2  12   3          7.88         10.82         2.40 o
  -4 -12   4          4.10          8.49         1.82 o
  -3 -12   4          2.39          5.71         1.57 o
  -2 -12   4          4.99          6.18         1.78 o
  -1 -12   4         29.57         26.25         4.94 o
   0 -12   4          6.18          4.16         1.62 o
  -6 -11   4          6.75         12.77         2.65 o
  -5 -11   4         13.48         12.03         2.89 o
  -4 -11   4          2.17          3.97         1.21 o
  -3 -11   4         27.58         25.99         2.61 o
  -2 -11   4         16.96         21.86         2.48 o
  -1 -11   4          1.43          2.97         1.40 o
   0 -11   4          4.73          7.87         1.79 o
   1 -11   4         30.67         35.77         6.01 o
   2 -11   4          8.33          9.78         1.90 o
   3 -11   4          2.39          4.14         1.45 o
   4 -11   4          0.34          0.50         1.94 o
  -7 -10   4          3.09          4.61         2.66 o
  -6 -10   4          3.00          3.92         1.39 o
  -5 -10   4         16.99         17.30         2.09 o
  -4 -10   4          6.54          8.22         1.28 o
  -3 -10   4          2.09          3.78         1.36 o
  -2 -10   4         34.69         35.59         2.76 o
  -1 -10   4         38.05         33.12         2.72 o
   0 -10   4         35.21         40.54         2.85 o
   1 -10   4         23.11         22.74         2.43 o
   2 -10   4         28.73         26.56         2.71 o
   3 -10   4         13.44         13.24         2.02 o
   4 -10   4          0.92          3.36         1.43 o
   5 -10   4          1.37          3.89         2.07 o
  -8  -9   4         14.23         15.91         2.16 o
  -7  -9   4          6.09          5.27         1.49 o
  -6  -9   4         39.18         43.66         2.69 o
  -5  -9   4         61.96         63.27         2.61 o
  -4  -9   4         32.45         29.38         1.65 o
  -3  -9   4         15.84         18.01         1.31 o
  -2  -9   4         19.82         20.45         1.59 o
  -1  -9   4          5.82          3.78         1.16 o
   0  -9   4          7.82          7.14         1.49 o
   1  -9   4          4.95          4.32         1.31 o
   2  -9   4         96.83         91.00         4.14 o
   3  -9   4          3.05          6.35         2.71 o
   4  -9   4          7.67          6.53         1.58 o
   5  -9   4         21.69         22.60         3.57 o
  -9  -8   4          6.37         11.31         1.85 o
  -8  -8   4         18.22         24.39         2.76 o
  -7  -8   4          9.45         13.17         1.91 o
  -6  -8   4          6.27          9.85         1.60 o
  -5  -8   4        231.83        210.78         5.42 o
  -4  -8   4         74.55         72.27         2.34 o
  -3  -8   4         45.37         48.61         1.88 o
  -2  -8   4         83.62         81.30         2.84 o
  -1  -8   4        570.08        538.12        14.71 o
   0  -8   4         13.55         13.02         1.73 o
   1  -8   4         70.66         62.53         3.15 o
   2  -8   4          4.04          3.17         1.16 o
   3  -8   4         40.05         37.99         2.51 o
   4  -8   4          1.41          3.20         1.27 o
   5  -8   4          0.95          3.03         1.89 o
  -9  -7   4          3.15          4.05         2.48 o
  -8  -7   4         13.67         16.24         2.03 o
  -7  -7   4         10.68         12.52         1.76 o
  -6  -7   4        113.22        114.21         4.32 o
  -5  -7   4         54.31         51.89         1.93 o
  -4  -7   4        301.05        268.27         5.56 o
  -3  -7   4         54.81         52.55         1.85 o
  -2  -7   4         49.04         43.31         2.43 o
  -1  -7   4         17.51         16.11         2.99 o
   0  -7   4        170.58        150.35         5.29 o
   1  -7   4          8.49          9.84         1.44 o
   2  -7   4         86.70         79.41         3.47 o
   3  -7   4          8.34          7.47         1.35 o
   4  -7   4         95.21         87.26         3.81 o
   5  -7   4          2.49          2.62         0.94 o
   6  -7   4          8.07         19.55         2.85 o
   7  -7   4          2.90          3.49         1.98 o
 -10  -6   4         16.42         18.43         2.33 o
  -9  -6   4          7.83         11.50         1.90 o
  -8  -6   4          3.06          3.91         1.25 o
  -7  -6   4         17.72         19.74         1.97 o
  -6  -6   4         10.29          8.23         1.37 o
  -5  -6   4          0.86          0.84         0.61 o
  -4  -6   4         95.30         89.96         2.46 o
  -3  -6   4          8.62          9.09         0.88 o
  -2  -6   4         84.47         75.69         2.52 o
  -1  -6   4         72.50         64.50         2.88 o
   0  -6   4        280.87        267.00         7.90 o
   1  -6   4        350.66        336.25         9.42 o
   2  -6   4         30.53         34.21         2.37 o
   3  -6   4         16.28         17.50         1.57 o
   4  -6   4        125.85        121.56         3.64 o
   5  -6   4         30.16         26.44         2.08 o
   6  -6   4          3.02          5.12         1.90 o
   7  -6   4         20.69         32.12         3.63 o
   8  -6   4         21.36         25.40         3.55 o
 -10  -5   4         13.75         12.89         2.00 o
  -9  -5   4          0.97          0.07         1.21 o
  -8  -5   4         30.27         29.03         2.35 o
  -7  -5   4         98.08         94.27         4.00 o
  -6  -5   4         52.45         53.71         2.64 o
  -5  -5   4         32.75         31.23         1.56 o
  -4  -5   4         23.65         27.70         1.45 o
  -3  -5   4        427.67        429.87         7.73 o
  -2  -5   4         46.59         53.73         1.91 o
  -1  -5   4        165.00        168.79         5.10 o
   0  -5   4          0.99          2.00         0.52 o
   1  -5   4        677.71        679.09        13.40 o
   2  -5   4         24.29         24.78         1.63 o
   3  -5   4         23.95         23.51         1.39 o
   4  -5   4         29.68         24.66         2.33 o
   5  -5   4         78.17         68.91         2.51 o
   6  -5   4          0.45          2.27         1.45 o
   7  -5   4          2.79          9.71         2.43 o
   8  -5   4          6.35          4.66         1.96 o
 -10  -4   4         43.85         47.31         3.30 o
  -9  -4   4         65.81         56.64         3.15 o
  -8  -4   4         88.02         87.15         3.76 o
  -7  -4   4          4.29          3.92         1.12 o
  -6  -4   4        340.04        308.37         8.52 o
  -5  -4   4        347.14        321.41         6.03 o
  -4  -4   4        348.29        341.28         6.25 o
  -3  -4   4         62.58         64.17         3.08 o
  -2  -4   4        164.53        167.59         3.22 o
  -1  -4   4        465.76        501.06         9.74 o
   0  -4   4        540.21        579.99        11.32 o
   1  -4   4         71.14         70.41         1.92 o
   2  -4   4        114.22        105.09         2.35 o
   3  -4   4         60.56         58.40         1.66 o
   4  -4   4        109.12        109.23         2.63 o
   5  -4   4         16.67         15.95         1.33 o
   6  -4   4          2.28          1.50         0.94 o
   7  -4   4         23.45         23.22         2.14 o
   8  -4   4         12.65         17.20         3.29 o
 -11  -3   4         10.90         13.27         2.00 o
 -10  -3   4         29.49         32.21         2.66 o
  -9  -3   4          9.40         12.90         1.71 o
  -8  -3   4         60.96         60.78         2.93 o
  -7  -3   4         64.34         61.03         2.87 o
  -6  -3   4        319.38        315.10        17.58 o
  -5  -3   4         62.82         65.72         1.78 o
  -4  -3   4       1109.52       1169.30        19.25 o
  -3  -3   4        100.30        140.24         3.22 o
  -2  -3   4       1061.49       1186.56        19.44 o
  -1  -3   4        139.19        170.92         4.23 o
   0  -3   4        325.51        335.44         5.82 o
   1  -3   4        151.37        174.65         3.32 o
   2  -3   4        642.00        690.27        11.40 o
   3  -3   4         25.41         22.47         1.03 o
   4  -3   4         39.32         35.97         1.34 o
   5  -3   4         85.96         78.38         2.21 o
   6  -3   4         99.04         89.44         5.54 o
   7  -3   4         43.63         37.33         2.49 o
   8  -3   4          4.62          5.23         1.40 o
   9  -3   4          1.99          5.34         2.12 o
 -11  -2   4          1.72          7.13         1.57 o
 -10  -2   4         47.95         45.08         2.77 o
  -9  -2   4         50.50         49.15         3.21 o
  -8  -2   4         33.62         33.52         2.63 o
  -7  -2   4          8.45          7.49         1.35 o
  -6  -2   4         13.31         14.24         1.39 o
  -5  -2   4        785.59        849.18        13.99 o
  -4  -2   4         38.65         41.35         1.34 o
  -3  -2   4         95.96        100.43         3.15 o
  -2  -2   4       1192.37       1424.42        22.95 o
  -1  -2   4       1773.94       1952.93        36.56 o
   0  -2   4        199.24        195.95         3.57 o
   1  -2   4        401.13        408.46         6.93 o
   2  -2   4        119.13        118.35         2.52 o
   3  -2   4         79.26         65.67         1.75 o
   4  -2   4         88.43         88.45         2.24 o
   5  -2   4        233.73        225.96         4.66 o
   6  -2   4         87.88         65.27         3.00 o
   7  -2   4         36.99         33.50         2.32 o
   8  -2   4          1.29          2.81         1.27 o
   9  -2   4          5.32          9.30         2.38 o
 -11  -1   4         36.83         36.80         2.26 o
 -10  -1   4         40.04         40.02         2.63 o
  -9  -1   4         13.52         12.70         1.64 o
  -8  -1   4         48.20         45.93         2.43 o
  -7  -1   4        234.07        220.38         5.19 o
  -6  -1   4        119.26        104.79         5.16 o
  -5  -1   4        500.83        511.72         7.72 o
  -4  -1   4        230.12        231.45         3.79 o
  -3  -1   4        617.52        640.49         9.56 o
  -2  -1   4         10.13         13.84         0.55 o
  -1  -1   4        402.80        437.48         6.51 o
   0  -1   4        360.80        419.96         7.09 o
   1  -1   4        441.01        447.59         7.61 o
   2  -1   4        123.07        123.52         2.61 o
   3  -1   4         87.40         89.76         2.83 o
   4  -1   4         67.56         61.39         1.95 o
   5  -1   4        253.49        240.71         5.60 o
   6  -1   4          7.71          9.36         1.40 o
   7  -1   4          1.39          2.20         1.24 o
   8  -1   4          8.01         10.50         1.79 o
   9  -1   4          7.20         11.62         2.68 o
 -11   0   4          0.09          2.44         1.21 o
 -10   0   4         10.35         11.34         1.38 o
  -9   0   4          0.30          1.24         0.75 o
  -8   0   4        189.44        172.63         4.50 o
  -7   0   4         15.16         16.04         1.20 o
  -6   0   4         81.98         87.75         2.92 o
  -5   0   4          0.65          1.36         0.27 o
  -4   0   4        192.09        181.22         4.04 o
  -3   0   4         11.08         15.02         0.66 o
  -2   0   4          0.24          2.20         0.97 o
  -1   0   4         85.85         95.99         2.30 o
   0   0   4        766.45        747.23        12.24 o
   1   0   4          2.48          2.38         0.28 o
   2   0   4        973.64        969.63        18.27 o
   3   0   4          1.55          2.75         0.55 o
   4   0   4        106.56        105.16         2.93 o
   5   0   4         19.04         15.48         1.18 o
   6   0   4         40.85         39.52         2.52 o
   7   0   4          1.10          2.97         1.75 o
   8   0   4         39.03         43.50         2.84 o
   9   0   4          1.10          4.62         1.43 o
 -11   1   4         37.27         41.08         2.29 o
 -10   1   4         40.02         38.76         2.30 o
  -9   1   4         13.30         14.87         1.14 o
  -8   1   4         48.14         46.14         1.71 o
  -7   1   4        226.42        213.12         6.59 o
  -6   1   4        113.49        104.27         2.83 o
  -5   1   4        502.57        496.09         9.98 o
  -4   1   4        227.53        229.05         4.87 o
  -3   1   4        621.16        636.63        15.01 o
  -2   1   4          8.08         10.59         0.64 o
  -1   1   4        406.46        413.48        12.10 o
   0   1   4        356.42        413.98         7.01 o
   1   1   4        441.66        440.02         9.72 o
   2   1   4        122.76        123.35         2.90 o
   3   1   4         86.84         86.03         3.01 o
   4   1   4         65.21         58.09         2.52 o
   5   1   4        252.63        240.63         9.01 o
   6   1   4          7.19          8.58         1.41 o
   7   1   4          1.19          2.16         1.11 o
   8   1   4          7.66          5.50         2.62 o
   9   1   4          7.01         13.02         2.00 o
 -11   2   4          1.72          6.10         1.07 o
 -10   2   4         47.66         43.57         1.85 o
  -9   2   4         50.87         47.43         1.82 o
  -8   2   4         34.14         32.79         1.41 o
  -7   2   4          8.38          7.86         0.79 o
  -6   2   4         14.47         16.36         0.94 o
  -5   2   4        810.33        839.57        14.08 o
  -4   2   4         36.39         37.81         1.14 o
  -3   2   4         93.95         97.04         2.03 o
  -2   2   4       1197.35       1412.64        22.75 o
  -1   2   4       1804.52       1966.10        36.56 o
   0   2   4        199.61        194.44         4.12 o
   1   2   4        408.52        393.09         9.15 o
   2   2   4        118.97        115.69         2.89 o
   3   2   4         76.22         60.43         1.95 o
   4   2   4         84.95         84.06         3.21 o
   5   2   4        236.56        233.33         6.66 o
   6   2   4         87.33         70.98         3.16 o
   7   2   4         36.08         35.64         2.74 o
   8   2   4          1.46          2.72         1.30 o
   9   2   4          5.39          9.48         2.57 o
 -11   3   4         10.89         11.71         1.40 o
 -10   3   4         29.34         35.55         3.57 o
  -9   3   4          9.57         12.07         1.31 o
  -8   3   4         59.33         52.42         3.26 o
  -7   3   4         66.02         66.78         1.94 o
  -6   3   4        325.91        325.64         5.98 o
  -5   3   4         63.07         64.35         2.24 o
  -4   3   4       1100.22       1178.59        19.11 o
  -3   3   4         96.69        132.57         2.61 o
  -2   3   4       1097.61       1210.55        22.73 o
  -1   3   4        140.31        178.28         3.92 o
   0   3   4        334.48        343.05         5.98 o
   1   3   4        151.34        172.58         3.82 o
   2   3   4        639.00        658.37        13.09 o
   3   3   4         25.25         23.42         1.26 o
   4   3   4         41.13         36.33         3.12 o
   5   3   4         85.50         77.91         6.10 o
   6   3   4         94.46         85.90         3.63 o
   7   3   4         43.34         36.94         2.61 o
   8   3   4          4.40          3.41         2.29 o
 -11   4   4          0.30          4.76         2.85 o
 -10   4   4         43.42         46.68         2.28 o
  -9   4   4         66.14         59.79         2.44 o
  -8   4   4         87.82         93.25         3.02 o
  -7   4   4          4.38          8.16         1.50 o
  -6   4   4        337.87        320.78         8.89 o
  -5   4   4        347.40        331.20         7.24 o
  -4   4   4        343.28        339.94         9.32 o
  -3   4   4         64.00         66.47         1.45 o
  -2   4   4        162.03        159.23         3.84 o
  -1   4   4        455.46        480.93         8.45 o
   0   4   4        530.54        563.50         9.74 o
   1   4   4         73.66         68.21         1.74 o
   2   4   4        108.93         99.49         2.80 o
   3   4   4         62.88         50.00         2.34 o
   4   4   4        110.31        102.66         3.05 o
   5   4   4         16.99         17.63         1.66 o
   6   4   4          1.94          0.87         0.93 o
   7   4   4         24.42         23.95         2.15 o
   8   4   4         12.86         17.32         1.97 o
 -10   5   4         13.80         13.70         1.90 o
  -9   5   4          0.88          0.33         0.86 o
  -8   5   4         29.46         26.20         2.18 o
  -7   5   4         93.73         82.38         3.58 o
  -6   5   4         52.61         48.53         2.54 o
  -5   5   4         33.11         29.81         1.83 o
  -4   5   4         23.09         25.79         1.65 o
  -3   5   4        421.38        421.20        11.17 o
  -2   5   4         45.79         52.30         1.83 o
  -1   5   4        166.77        162.32         3.43 o
   0   5   4          1.08          1.36         0.45 o
   1   5   4        672.95        664.28        11.60 o
   2   5   4         23.35         26.10         1.32 o
   3   5   4         25.03         25.87         1.42 o
   4   5   4         30.00         28.78         1.52 o
   5   5   4         78.00         68.18         3.53 o
   6   5   4          0.39          2.42         1.32 o
   7   5   4          2.98          6.23         1.29 o
   8   5   4          6.50          6.60         1.47 o
 -10   6   4         16.36         18.73         2.16 o
  -9   6   4          7.48         10.31         1.66 o
  -8   6   4          3.75          5.91         1.27 o
  -7   6   4         18.10         15.76         1.74 o
  -6   6   4          9.71          8.80         1.37 o
  -5   6   4          1.23          0.90         0.70 o
  -4   6   4         97.64         94.48         3.86 o
  -3   6   4          8.50         10.08         1.33 o
  -2   6   4         81.95         78.08         3.05 o
  -1   6   4         76.98         68.09         1.93 o
   0   6   4        285.58        278.72         5.68 o
   1   6   4        349.53        337.75         9.81 o
   2   6   4         31.39         32.61         2.07 o
   3   6   4         15.66         15.74         1.23 o
   4   6   4        121.93        114.01         3.44 o
   5   6   4         30.12         24.11         1.97 o
   6   6   4          2.76          5.02         1.15 o
   7   6   4         20.68         22.65         3.15 o
  -9   7   4          3.11          6.37         1.43 o
  -8   7   4         13.57         12.96         1.78 o
  -7   7   4         11.17         12.24         1.67 o
  -6   7   4        116.12        106.77         4.89 o
  -5   7   4         54.12         48.91         2.68 o
  -4   7   4        303.38        279.84         8.15 o
  -3   7   4         58.41         56.12         2.82 o
  -2   7   4         46.24         43.72         3.42 o
  -1   7   4         17.15         18.89         1.13 o
   0   7   4        174.48        157.69         3.52 o
   1   7   4          7.84          8.88         0.84 o
   2   7   4         86.25         75.99         2.56 o
   3   7   4          9.02          7.20         1.00 o
   4   7   4         96.26         85.39         4.94 o
   5   7   4          2.18          3.84         1.56 o
   6   7   4          8.11         12.13         2.40 o
   7   7   4          3.12          6.74         1.84 o
  -9   8   4          6.26          7.42         2.01 o
  -8   8   4         17.73         18.99         2.17 o
  -7   8   4          9.63         14.01         1.88 o
  -6   8   4          6.23          6.50         1.39 o
  -5   8   4        228.04        205.82         6.91 o
  -4   8   4         74.71         70.00         3.33 o
  -3   8   4         46.66         52.61         2.72 o
  -2   8   4         84.28         78.16         3.44 o
  -1   8   4        570.61        547.69         9.89 o
   0   8   4         13.31         14.29         1.05 o
   1   8   4         69.72         61.67         2.27 o
   2   8   4          3.83          5.47         1.10 o
   3   8   4         39.70         39.18         4.55 o
   4   8   4          1.40          1.52         0.95 o
   5   8   4          0.98          5.68         1.34 o
   6   8   4          5.22          5.80         2.01 o
  -8   9   4         14.06         14.90         1.98 o
  -7   9   4          6.60          6.41         1.50 o
  -6   9   4         40.59         39.85         2.67 o
  -5   9   4         61.75         63.15         3.31 o
  -4   9   4         31.79         29.89         2.39 o
  -3   9   4         15.24         16.46         1.85 o
  -2   9   4         20.39         19.71         1.54 o
  -1   9   4          5.51          5.65         0.97 o
   0   9   4          7.17          8.59         1.10 o
   1   9   4          4.09          3.98         1.11 o
   2   9   4         96.63         83.55         4.88 o
   3   9   4          3.10          6.84         2.44 o
   4   9   4          7.73          7.62         1.44 o
   5   9   4         21.65         26.79         3.23 o
   6   9   4         10.44         17.06         2.85 o
  -7  10   4          3.20          5.66         1.48 o
  -6  10   4          3.37          3.19         1.18 o
  -5  10   4         16.63         18.14         2.69 o
  -4  10   4          6.38          8.69         1.52 o
  -3  10   4          2.08          3.15         1.07 o
  -2  10   4         36.57         33.90         1.94 o
  -1  10   4         37.29         36.42         1.96 o
   0  10   4         36.06         37.24         1.97 o
   1  10   4         23.33         23.26         2.09 o
   2  10   4         29.20         27.21         2.34 o
   3  10   4         13.19         16.09         3.95 o
   4  10   4          1.02          3.01         1.18 o
   5  10   4          1.41          3.52         1.91 o
  -6  11   4          6.95         13.11         2.54 o
  -5  11   4         13.29         13.75         2.00 o
  -4  11   4          2.20          2.35         1.32 o
  -3  11   4         27.31         23.01         1.85 o
  -2  11   4         17.21         24.76         1.86 o
  -1  11   4          1.41          2.09         0.78 o
   0  11   4          4.89          8.41         3.19 o
   1  11   4         31.19         31.66         2.98 o
   2  11   4          8.15         10.30         1.64 o
   3  11   4          2.40          5.12         1.24 o
   4  11   4          0.34          3.08         1.81 o
  -4  12   4          4.36          7.46         2.33 o
  -3  12   4          2.38          3.96         1.28 o
  -2  12   4          5.23          9.98         1.78 o
  -1  12   4         29.69         29.21         2.56 o
   0  12   4          6.25          8.01         1.95 o
  -3 -12   5          0.30          4.66         2.36 o
  -2 -12   5         14.58         13.95         3.30 o
  -6 -11   5          1.37          1.24         1.90 o
  -5 -11   5         31.56         29.74         2.73 o
  -4 -11   5          4.87          6.37         1.67 o
  -3 -11   5         35.66         35.44         3.02 o
  -2 -11   5         12.99         13.92         2.09 o
  -1 -11   5          5.02          8.15         1.78 o
   0 -11   5          7.43          9.62         1.91 o
   1 -11   5          4.13          3.19         2.53 o
   2 -11   5         16.47         17.21         2.23 o
  -7 -10   5          9.95         10.97         1.89 o
  -6 -10   5          0.41          2.26         1.24 o
  -5 -10   5          5.76          7.28         1.28 o
  -4 -10   5         27.72         30.11         2.10 o
  -3 -10   5          6.55          6.78         1.56 o
  -2 -10   5          1.23          0.36         1.12 o
  -1 -10   5         15.24         17.43         2.15 o
   0 -10   5          6.00          6.65         1.60 o
   1 -10   5         27.72         28.39         2.68 o
   2 -10   5          6.29          6.10         1.71 o
   3 -10   5          4.66          8.25         1.81 o
   4 -10   5         16.78         23.27         2.57 o
  -8  -9   5         16.19         23.01         2.49 o
  -7  -9   5         20.82         22.84         3.44 o
  -6  -9   5         45.29         44.15         2.81 o
  -5  -9   5         31.25         32.21         2.05 o
  -4  -9   5         13.01         14.94         1.29 o
  -3  -9   5          7.80          7.37         1.14 o
  -2  -9   5         45.32         43.59         2.14 o
  -1  -9   5         75.16         71.50         3.67 o
   0  -9   5          3.53          3.49         1.21 o
   1  -9   5         69.38         68.96         8.64 o
   2  -9   5          2.62          4.23         1.28 o
   3  -9   5          4.19          4.96         1.43 o
   4  -9   5         29.60         32.98         4.65 o
   5  -9   5          3.92         11.45         2.76 o
  -9  -8   5          7.57         11.46         2.61 o
  -8  -8   5          8.27         10.67         1.86 o
  -7  -8   5          2.49          6.05         1.46 o
  -6  -8   5          7.65         10.39         1.70 o
  -5  -8   5         58.98         53.10         2.41 o
  -4  -8   5         69.27         64.01         2.23 o
  -3  -8   5         30.38         30.56         1.57 o
  -2  -8   5        125.39        121.58         4.42 o
  -1  -8   5         14.30         13.60         1.71 o
   0  -8   5         35.48         31.30         2.32 o
   1  -8   5         49.80         44.74         2.68 o
   2  -8   5          1.31          2.44         1.07 o
   3  -8   5          7.74          9.10         1.63 o
   4  -8   5         19.06         21.38         3.08 o
   5  -8   5          5.50         10.05         1.76 o
  -9  -7   5         34.85         37.01         3.02 o
  -8  -7   5          2.52          5.22         1.46 o
  -7  -7   5         29.18         27.84         4.18 o
  -6  -7   5         13.08         17.26         1.89 o
  -5  -7   5         97.90         89.80         3.06 o
  -4  -7   5         22.37         19.49         1.30 o
  -3  -7   5        226.61        212.61         4.84 o
  -2  -7   5         41.67         39.70         2.35 o
  -1  -7   5        152.12        150.60         5.28 o
   0  -7   5        139.82        144.08         5.05 o
   1  -7   5         28.32         24.76         2.67 o
   2  -7   5         32.03         29.88         2.28 o
   3  -7   5          6.18          6.46         1.68 o
   4  -7   5         39.49         35.19         3.82 o
   5  -7   5         23.48         29.28         2.43 o
 -10  -6   5          1.35          4.61         1.54 o
  -9  -6   5         10.99         12.47         1.96 o
  -8  -6   5         46.49         47.16         2.97 o
  -7  -6   5         73.24         70.90         3.37 o
  -6  -6   5         12.73         11.80         1.64 o
  -5  -6   5        115.80        111.24         2.85 o
  -4  -6   5        203.26        187.02         4.12 o
  -3  -6   5         70.55         69.94         2.12 o
  -2  -6   5        192.57        171.37         4.46 o
  -1  -6   5        513.84        514.41        13.39 o
   0  -6   5        503.58        498.53        13.23 o
   1  -6   5         48.26         43.70         4.44 o
   2  -6   5         34.90         28.27         2.08 o
   3  -6   5         48.01         43.37         1.94 o
   4  -6   5         38.57         34.34         1.85 o
   5  -6   5          9.12          8.00         1.15 o
   6  -6   5          3.92          5.63         1.86 o
   7  -6   5          0.03          4.80         2.21 o
 -10  -5   5         13.10         14.66         2.19 o
  -9  -5   5          1.95          4.11         1.44 o
  -8  -5   5         52.73         52.16         2.94 o
  -7  -5   5          5.98          8.16         1.45 o
  -6  -5   5          4.05          3.83         1.07 o
  -5  -5   5         57.19         52.09         1.75 o
  -4  -5   5        219.78        209.84         4.37 o
  -3  -5   5        125.84        101.61         2.58 o
  -2  -5   5        143.92        130.84         6.08 o
  -1  -5   5        111.55        100.49         4.52 o
   0  -5   5         65.83         65.54         2.07 o
   1  -5   5         50.68         48.30         3.40 o
   2  -5   5        236.80        215.80         6.96 o
   3  -5   5        114.73        102.79         3.10 o
   4  -5   5        104.73         92.16         3.04 o
   5  -5   5         31.57         29.46         1.82 o
   6  -5   5          6.02          7.49         2.12 o
   7  -5   5          2.57          3.61         2.07 o
 -10  -4   5          0.65          2.50         1.27 o
  -9  -4   5         13.09         14.85         2.11 o
  -8  -4   5         22.24         24.51         2.71 o
  -7  -4   5         52.12         48.60         6.72 o
  -6  -4   5          4.33          6.08         1.15 o
  -5  -4   5        209.15        199.25         4.61 o
  -4  -4   5        101.17         88.84         2.91 o
  -3  -4   5        129.59        117.26         3.13 o
  -2  -4   5         88.20         98.50         2.23 o
  -1  -4   5        431.75        450.13         9.09 o
   0  -4   5        359.09        358.69         8.79 o
   1  -4   5         60.97         44.18         5.07 o
   2  -4   5         19.52         21.97         1.31 o
   3  -4   5          7.54          6.88         0.90 o
   4  -4   5          9.13         10.40         1.15 o
   5  -4   5         35.11         33.59         1.78 o
   6  -4   5          7.37         10.56         2.32 o
   7  -4   5          5.88          8.78         2.49 o
 -11  -3   5         24.51         27.96         2.60 o
 -10  -3   5         23.43         23.41         3.18 o
  -9  -3   5          9.17         10.52         1.66 o
  -8  -3   5         64.65         58.19         2.90 o
  -7  -3   5        190.54        181.20         5.64 o
  -6  -3   5         61.87         57.84         2.63 o
  -5  -3   5        158.00        148.43         6.56 o
  -4  -3   5         88.29         86.46         2.48 o
  -3  -3   5         19.94         27.63         1.22 o
  -2  -3   5        150.27        142.65         2.89 o
  -1  -3   5        103.83         94.70         2.46 o
   0  -3   5        159.99        179.97         6.39 o
   1  -3   5         36.16         33.20         1.11 o
   2  -3   5        623.01        627.63        12.69 o
   3  -3   5         24.21         21.79         1.13 o
   4  -3   5         33.90         35.28         1.49 o
   5  -3   5         34.30         42.48         1.63 o
   6  -3   5         59.96         54.88         3.04 o
   7  -3   5          6.53          7.88         2.47 o
   8  -3   5          2.98          5.45         3.20 o
 -11  -2   5         31.75         30.60         2.79 o
 -10  -2   5         28.71         34.77         2.65 o
  -9  -2   5         89.66         85.11         3.72 o
  -8  -2   5         79.67         73.99         3.27 o
  -7  -2   5         37.19         34.46         2.07 o
  -6  -2   5        167.61        160.40         9.03 o
  -5  -2   5         91.86         88.25         2.09 o
  -4  -2   5        634.54        706.00        11.82 o
  -3  -2   5        193.87        189.04         3.60 o
  -2  -2   5       2118.99       2312.72        43.28 o
  -1  -2   5        309.11        294.33         6.22 o
   0  -2   5        165.39        198.88         3.71 o
   1  -2   5        278.10        287.60         5.25 o
   2  -2   5        232.06        221.85         4.31 o
   3  -2   5        115.40        104.29         2.51 o
   4  -2   5         24.14         25.32         1.20 o
   5  -2   5         67.76         59.78         1.95 o
   6  -2   5          4.67          3.92         1.23 o
   7  -2   5         12.73         14.75         1.86 o
   8  -2   5          4.37          4.92         2.29 o
 -11  -1   5         11.56         12.42         1.90 o
 -10  -1   5         36.95         36.08         2.63 o
  -9  -1   5          5.46          6.26         1.29 o
  -8  -1   5         42.67         40.30         2.30 o
  -7  -1   5         86.88         81.50         2.98 o
  -6  -1   5         88.35         87.02         4.58 o
  -5  -1   5        674.57        681.36        10.40 o
  -4  -1   5        114.02        113.35         2.16 o
  -3  -1   5        287.39        285.70         4.64 o
  -2  -1   5         15.84         19.07         0.72 o
  -1  -1   5       2404.12       2649.71        38.18 o
   0  -1   5         53.87         53.54         1.44 o
   1  -1   5        612.46        630.48        10.70 o
   2  -1   5         47.48         39.36         1.31 o
   3  -1   5         74.62         69.48         1.91 o
   4  -1   5        133.09        117.94         2.83 o
   5  -1   5         44.23         41.61         1.87 o
   6  -1   5          5.71          5.64         1.38 o
   7  -1   5         14.64         17.60         1.98 o
   8  -1   5          1.32          3.71         1.84 o
 -11   0   5         21.32         20.67         2.62 o
 -10   0   5          0.55          2.39         1.72 o
  -9   0   5          0.42          1.12         0.67 o
  -8   0   5        129.57        117.68         3.49 o
  -7   0   5         73.98         75.15         2.49 o
  -6   0   5         68.01         67.92         2.53 o
  -5   0   5         76.69         78.10         1.88 o
  -4   0   5        486.70        493.32         9.78 o
  -3   0   5         17.49         16.83         1.48 o
  -2   0   5          0.65          1.34         0.33 o
  -1   0   5        304.96        321.51         5.64 o
   0   0   5        109.34        106.71         2.22 o
   1   0   5        166.30        177.13         3.36 o
   2   0   5        386.44        384.51         7.91 o
   3   0   5          0.43          1.73         0.57 o
   4   0   5        126.35        116.79         3.28 o
   5   0   5         12.92         12.81         1.18 o
   6   0   5          1.82          2.40         1.00 o
   7   0   5          8.04         11.06         1.79 o
   8   0   5          1.65          2.76         1.33 o
 -11   1   5         11.41         13.11         1.43 o
 -10   1   5         37.07         33.32         1.72 o
  -9   1   5          4.90          7.04         1.43 o
  -8   1   5         41.65         39.90         1.82 o
  -7   1   5         90.45         84.75         2.63 o
  -6   1   5         89.53         87.59         2.57 o
  -5   1   5        676.57        666.78        13.08 o
  -4   1   5        107.30        106.20         3.43 o
  -3   1   5        284.09        287.23         5.88 o
  -2   1   5         13.62         17.01         1.20 o
  -1   1   5       2410.49       2685.01        58.29 o
   0   1   5         59.75         58.65         1.64 o
   1   1   5        607.82        634.92        12.14 o
   2   1   5         46.31         37.46         1.84 o
   3   1   5         76.67         69.64         4.31 o
   4   1   5        136.73        113.32         5.68 o
   5   1   5         44.60         44.87         1.94 o
   6   1   5          6.32          7.29         1.40 o
   7   1   5         15.30         16.27         2.00 o
   8   1   5          1.50          2.75         1.35 o
 -11   2   5         31.36         27.46         2.76 o
 -10   2   5         29.47         33.40         1.97 o
  -9   2   5         90.22         85.87         2.55 o
  -8   2   5         81.42         79.54         2.29 o
  -7   2   5         36.65         33.77         1.55 o
  -6   2   5        169.85        161.49         3.44 o
  -5   2   5         95.64         91.34         2.56 o
  -4   2   5        638.52        700.00        11.77 o
  -3   2   5        195.11        191.86         3.69 o
  -2   2   5       2108.10       2302.64        43.10 o
  -1   2   5        319.46        312.03         5.44 o
   0   2   5        159.10        193.25         3.66 o
   1   2   5        286.48        288.29         6.04 o
   2   2   5        228.02        220.10         4.90 o
   3   2   5        117.42        102.17         3.88 o
   4   2   5         22.85         23.46         1.82 o
   5   2   5         70.60         54.90         2.77 o
   6   2   5          4.03          4.70         1.40 o
   7   2   5         12.37         12.91         1.86 o
   8   2   5          4.33          6.99         1.61 o
 -11   3   5         23.90         23.83         1.88 o
 -10   3   5         22.31         24.13         2.33 o
  -9   3   5          9.10          9.89         1.19 o
  -8   3   5         63.26         57.67         3.90 o
  -7   3   5        184.71        170.26         4.46 o
  -6   3   5         57.98         53.35         1.95 o
  -5   3   5        157.95        145.76         4.54 o
  -4   3   5         86.23         83.78         1.95 o
  -3   3   5         19.32         28.71         0.98 o
  -2   3   5        143.70        135.51         3.35 o
  -1   3   5        102.84         91.70         2.13 o
   0   3   5        163.12        179.50         3.98 o
   1   3   5         37.57         34.19         1.66 o
   2   3   5        624.13        579.09        16.43 o
   3   3   5         23.68         20.77         1.63 o
   4   3   5         34.67         35.44         2.11 o
   5   3   5         35.07         38.17         2.71 o
   6   3   5         60.42         54.42         2.94 o
   7   3   5          6.65          9.27         1.92 o
   8   3   5          3.10          5.04         1.51 o
 -11   4   5          9.60         10.56         3.20 o
 -10   4   5          0.59          0.98         1.24 o
  -9   4   5         13.00         12.94         1.72 o
  -8   4   5         23.67         22.05         1.97 o
  -7   4   5         54.26         44.53         3.99 o
  -6   4   5          4.92          6.74         1.11 o
  -5   4   5        210.95        191.59         5.94 o
  -4   4   5        104.10         94.24         8.26 o
  -3   4   5        131.72        115.45         3.21 o
  -2   4   5         90.17         98.22         2.70 o
  -1   4   5        433.51        446.65         7.91 o
   0   4   5        369.32        364.64         6.53 o
   1   4   5         60.31         50.04         2.15 o
   2   4   5         21.13         20.40         2.32 o
   3   4   5          6.79          6.63         1.43 o
   4   4   5          9.43          9.26         1.41 o
   5   4   5         36.91         35.69         2.36 o
   6   4   5          6.96          9.13         2.79 o
   7   4   5          6.12          8.43         4.21 o
   8   4   5          3.76          7.90         2.45 o
 -10   5   5         13.00         15.89         2.00 o
  -9   5   5          1.94          3.94         1.11 o
  -8   5   5         54.72         56.65         3.00 o
  -7   5   5          7.00          7.58         1.55 o
  -6   5   5          3.75          3.95         0.98 o
  -5   5   5         60.64         56.38         2.63 o
  -4   5   5        223.08        210.66         6.30 o
  -3   5   5        127.43        104.73         5.03 o
  -2   5   5        145.45        141.76         3.59 o
  -1   5   5        113.41        107.93         2.55 o
   0   5   5         65.39         62.68         2.25 o
   1   5   5         52.54         46.38         1.86 o
   2   5   5        238.87        220.19         5.20 o
   3   5   5        114.45        100.33         3.75 o
   4   5   5        104.34         94.37         3.72 o
   5   5   5         31.86         33.58         2.31 o
   6   5   5          5.92          3.74         2.21 o
   7   5   5          2.34          3.81         1.17 o
 -10   6   5          1.43          3.93         1.60 o
  -9   6   5         10.91         11.98         1.80 o
  -8   6   5         48.36         43.37         2.70 o
  -7   6   5         72.58         71.38         3.37 o
  -6   6   5         12.12          9.62         1.43 o
  -5   6   5        113.68         99.56         6.32 o
  -4   6   5        205.33        184.42         5.91 o
  -3   6   5         67.91         70.07         2.96 o
  -2   6   5        190.55        169.85         4.34 o
  -1   6   5        512.57        500.34         9.07 o
   0   6   5        493.42        496.24         8.94 o
   1   6   5         50.12         48.43         2.56 o
   2   6   5         33.47         30.58         1.54 o
   3   6   5         47.84         43.04         2.18 o
   4   6   5         36.43         30.24         2.24 o
   5   6   5          9.36          8.65         1.48 o
   6   6   5          4.14          5.11         1.90 o
   7   6   5          0.03          1.74         1.14 o
  -9   7   5         35.26         38.39         2.83 o
  -8   7   5          2.37          4.54         1.26 o
  -7   7   5         29.31         30.48         2.45 o
  -6   7   5         13.80         16.38         1.85 o
  -5   7   5         98.24         95.35         6.62 o
  -4   7   5         21.42         17.32         1.73 o
  -3   7   5        219.19        212.73         6.64 o
  -2   7   5         43.16         44.17         2.07 o
  -1   7   5        149.19        149.12         3.49 o
   0   7   5        137.81        132.34         3.75 o
   1   7   5         28.77         28.33         1.59 o
   2   7   5         31.04         30.21         1.65 o
   3   7   5          6.36          5.98         1.01 o
   4   7   5         39.51         37.12         2.29 o
   5   7   5         24.03         28.00         3.25 o
   6   7   5         21.09         21.68         3.15 o
  -9   8   5          7.46         11.16         2.45 o
  -8   8   5          8.11         12.15         2.07 o
  -7   8   5          2.89          3.37         1.20 o
  -6   8   5          7.32          7.16         1.40 o
  -5   8   5         61.68         59.22         3.05 o
  -4   8   5         69.46         67.87         3.21 o
  -3   8   5         28.82         28.12         2.17 o
  -2   8   5        128.48        120.67         3.97 o
  -1   8   5         15.70         15.83         1.15 o
   0   8   5         34.81         31.87         1.73 o
   1   8   5         47.98         41.12         1.92 o
   2   8   5          1.71          2.78         0.84 o
   3   8   5          7.10          8.80         1.39 o
   4   8   5         18.77         15.54         2.63 o
   5   8   5          5.42          7.69         2.01 o
  -8   9   5         16.70         19.56         3.05 o
  -7   9   5         20.60         21.37         2.38 o
  -6   9   5         45.52         39.47         2.71 o
  -5   9   5         31.08         33.10         2.60 o
  -4   9   5         12.34         11.25         1.66 o
  -3   9   5          7.84          8.60         1.47 o
  -2   9   5         45.35         43.67         2.08 o
  -1   9   5         73.87         69.16         2.27 o
   0   9   5          3.12          4.00         2.35 o
   1   9   5         70.62         66.22         3.27 o
   2   9   5          3.12          6.31         1.60 o
   3   9   5          4.47          4.44         1.16 o
   4   9   5         29.68         33.46         3.41 o
   5   9   5          4.12          7.99         2.12 o
  -7  10   5          9.43          5.51         2.03 o
  -6  10   5          0.40          2.12         1.14 o
  -5  10   5          6.06          5.50         2.22 o
  -4  10   5         27.73         26.50         2.42 o
  -3  10   5          6.24          5.21         1.85 o
  -2  10   5          1.25          2.21         0.75 o
  -1  10   5         16.13         16.98         2.75 o
   0  10   5          6.74         10.94         2.97 o
   1  10   5         27.70         28.03         2.36 o
   2  10   5          6.22          8.03         1.44 o
   3  10   5          4.37          7.58         1.47 o
   4  10   5         16.44         20.95         6.27 o
  -5  11   5         31.62         35.04         6.34 o
  -4  11   5          4.63          7.42         1.52 o
  -3  11   5         34.69         35.69         2.17 o
  -2  11   5         12.69         13.13         1.46 o
  -1  11   5          4.73          4.93         1.65 o
   0  11   5          7.11          8.43         2.27 o
   1  11   5          3.87          5.18         1.30 o
   2  11   5         16.47         22.03         2.20 o
   3  11   5          1.12          5.68         1.22 o
  -3  12   5          0.24          4.45         1.61 o
  -2  12   5         15.33         13.75         2.53 o
  -1  12   5          5.18          7.07         2.19 o
   0  12   5          2.98          6.02         1.75 o
  -5 -11   6          0.45          3.01         1.47 o
  -4 -11   6         13.16         14.07         2.19 o
  -3 -11   6          2.02          3.65         1.52 o
  -2 -11   6         38.71         37.95         4.89 o
  -1 -11   6          1.87          3.12         1.37 o
   0 -11   6          2.89          3.94         1.50 o
  -7 -10   6          1.02          5.24         2.23 o
  -6 -10   6          7.90          8.87         2.14 o
  -5 -10   6         21.25         23.60         1.98 o
  -4 -10   6         12.01         11.71         1.50 o
  -3 -10   6          3.95          6.69         1.56 o
  -2 -10   6         11.29         10.68         2.51 o
  -1 -10   6         32.26         29.22         2.71 o
   0 -10   6         12.89         12.59         3.69 o
   1 -10   6          1.98          4.77         1.45 o
   2 -10   6         15.91         18.48         2.33 o
   3 -10   6         17.12         18.96         2.38 o
  -8  -9   6          4.86          9.11         2.53 o
  -7  -9   6         20.59         21.87         2.43 o
  -6  -9   6          8.77         12.64         1.93 o
  -5  -9   6          0.94          1.75         0.93 o
  -4  -9   6         32.75         33.13         1.80 o
  -3  -9   6         13.96         15.69         1.54 o
  -2  -9   6         20.02         20.54         1.94 o
  -1  -9   6          1.79          1.31         1.11 o
   0  -9   6         65.66         60.41         3.45 o
   1  -9   6          0.72          1.44         1.15 o
   2  -9   6          9.24         11.42         1.88 o
   3  -9   6          9.27         10.63         1.88 o
   4  -9   6          4.18          6.61         2.45 o
  -8  -8   6          1.91          4.54         3.50 o
  -7  -8   6          2.03          3.14         1.32 o
  -6  -8   6         26.43         27.70         2.43 o
  -5  -8   6          4.56          6.42         1.13 o
  -4  -8   6         44.02         44.01         1.86 o
  -3  -8   6         20.67         22.42         2.02 o
  -2  -8   6          6.14          7.35         1.94 o
  -1  -8   6          3.81          4.94         1.25 o
   0  -8   6         68.89         68.33         3.44 o
   1  -8   6         12.38          9.80         1.65 o
   2  -8   6          9.90         11.01         1.76 o
   3  -8   6          9.18          8.31         1.61 o
   4  -8   6         11.57         11.64         1.94 o
   5  -8   6          2.77          5.83         1.64 o
  -9  -7   6          5.76          6.34         1.57 o
  -8  -7   6          1.00          2.27         2.04 o
  -7  -7   6         88.96         83.46         3.87 o
  -6  -7   6          2.87          2.37         1.34 o
  -5  -7   6         38.99         35.81         1.97 o
  -4  -7   6         63.29         57.83         2.33 o
  -3  -7   6        124.64        115.06         3.11 o
  -2  -7   6        119.15        110.79         4.33 o
  -1  -7   6          4.23          4.77         1.19 o
   0  -7   6        169.53        157.27         5.64 o
   1  -7   6         45.41         40.32         2.53 o
   2  -7   6         30.17         25.94         2.25 o
   3  -7   6          6.88          9.21         2.65 o
   4  -7   6         30.89         24.74         2.31 o
   5  -7   6         19.72         28.49         2.54 o
  -9  -6   6         25.98         23.46         2.67 o
  -8  -6   6         25.38         26.40         2.67 o
  -7  -6   6          0.31          0.66         1.07 o
  -6  -6   6         27.42         28.16         2.28 o
  -5  -6   6        167.54        148.63         3.56 o
  -4  -6   6         66.79         64.52         2.08 o
  -3  -6   6         20.91         20.29         1.44 o
  -2  -6   6        110.32         99.38         3.84 o
  -1  -6   6        266.15        252.53         7.67 o
   0  -6   6         74.58         64.00         3.09 o
   1  -6   6         31.65         29.29         1.99 o
   2  -6   6         74.20         65.04         3.12 o
   3  -6   6         82.41         71.28         3.44 o
   4  -6   6         17.26         16.46         1.92 o
   5  -6   6          1.45          5.31         1.86 o
   6  -6   6          5.18         11.38         2.52 o
 -10  -5   6         16.08         17.25         2.21 o
  -9  -5   6         10.26         10.25         1.75 o
  -8  -5   6         54.98         49.14         2.83 o
  -7  -5   6         41.67         39.33         2.45 o
  -6  -5   6          8.06         11.14         1.46 o
  -5  -5   6          5.92          6.69         0.79 o
  -4  -5   6        116.50        106.03         2.72 o
  -3  -5   6          1.93          2.74         0.67 o
  -2  -5   6         41.76         35.19         1.98 o
  -1  -5   6          2.41          2.83         1.30 o
   0  -5   6        282.04        258.94         7.87 o
   1  -5   6        180.59        163.76         6.19 o
   2  -5   6         49.45         49.22         2.00 o
   3  -5   6         56.73         54.88         3.28 o
   4  -5   6         21.90         21.63         1.60 o
   5  -5   6          7.45          9.56         1.20 o
   6  -5   6         10.39         16.07         2.84 o
   7  -5   6          3.80          9.60         2.25 o
 -10  -4   6         15.78         18.29         2.24 o
  -9  -4   6          8.14         12.80         1.77 o
  -8  -4   6         26.38         29.64         4.70 o
  -7  -4   6         47.35         44.00         5.56 o
  -6  -4   6         63.96         59.59         2.86 o
  -5  -4   6        101.08         90.12         3.33 o
  -4  -4   6         68.45         63.84         1.87 o
  -3  -4   6         18.19         18.38         1.18 o
  -2  -4   6        104.99         97.35         3.51 o
  -1  -4   6        231.66        211.97        11.66 o
   0  -4   6        161.99        155.63         7.28 o
   1  -4   6         21.95         19.84         1.27 o
   2  -4   6         27.60         28.68         1.49 o
   3  -4   6         99.41         90.93         3.44 o
   4  -4   6        101.94         89.19         3.02 o
   5  -4   6         23.88         22.83         1.64 o
   6  -4   6          6.13          9.82         2.31 o
   7  -4   6          3.73         11.69         2.59 o
 -11  -3   6         37.53         40.64         3.07 o
 -10  -3   6         16.98         16.77         2.07 o
  -9  -3   6          0.59          1.77         1.10 o
  -8  -3   6         62.71         58.28         2.93 o
  -7  -3   6        363.88        348.50        16.31 o
  -6  -3   6         14.13         13.63         1.56 o
  -5  -3   6          8.87          8.34         0.72 o
  -4  -3   6        127.00        131.82         2.93 o
  -3  -3   6        410.82        419.35         7.34 o
  -2  -3   6        159.15        166.73         3.40 o
  -1  -3   6         31.81         26.63         1.25 o
   0  -3   6        108.84         91.94         4.38 o
   1  -3   6         44.36         46.47         3.91 o
   2  -3   6         13.64         15.63         1.19 o
   3  -3   6         31.07         32.87         1.33 o
   4  -3   6          0.85          1.58         0.62 o
   5  -3   6         29.13         32.60         1.85 o
   6  -3   6         20.25         23.57         3.21 o
   7  -3   6          5.45          9.62         2.35 o
 -11  -2   6         20.03         22.95         5.73 o
 -10  -2   6         47.83         48.55         2.89 o
  -9  -2   6         57.08         53.92         2.91 o
  -8  -2   6         43.41         43.23         4.47 o
  -7  -2   6         10.19         12.47         2.82 o
  -6  -2   6        281.86        289.85         7.75 o
  -5  -2   6         22.72         20.81         0.98 o
  -4  -2   6        185.52        182.25         4.34 o
  -3  -2   6        374.51        383.67         9.60 o
  -2  -2   6        205.85        191.15         3.64 o
  -1  -2   6        269.93        271.51         6.92 o
   0  -2   6        159.44        163.91         3.31 o
   1  -2   6         16.74         16.53         0.90 o
   2  -2   6         41.37         44.12         1.69 o
   3  -2   6         72.10         67.81         1.98 o
   4  -2   6         66.67         66.65         2.05 o
   5  -2   6         33.47         33.43         1.57 o
   6  -2   6         26.15         26.83         3.32 o
   7  -2   6          0.41          1.53         2.05 o
   8  -2   6          5.47          8.84         2.44 o
 -11  -1   6          6.69          8.96         1.74 o
 -10  -1   6         20.27         23.59         4.55 o
  -9  -1   6         15.88         17.58         1.88 o
  -8  -1   6         57.67         52.71         2.24 o
  -7  -1   6        179.07        166.02         4.31 o
  -6  -1   6        220.68        201.68         4.92 o
  -5  -1   6         52.74         54.91         1.40 o
  -4  -1   6        133.68        134.25         5.94 o
  -3  -1   6        288.32        296.50         4.89 o
  -2  -1   6        251.81        251.70         6.54 o
  -1  -1   6         79.78         85.01         2.24 o
   0  -1   6        130.31        120.77         2.66 o
   1  -1   6         80.77         75.49         2.18 o
   2  -1   6          0.43          0.77         0.46 o
   3  -1   6         17.85         15.37         1.02 o
   4  -1   6         22.23         20.54         1.43 o
   5  -1   6         46.55         43.08         1.99 o
   6  -1   6         21.53         23.57         2.13 o
   7  -1   6          2.87          4.54         2.80 o
   8  -1   6          0.26          1.70         1.76 o
 -11   0   6          2.63          3.70         1.32 o
 -10   0   6          2.85          4.83         1.07 o
  -9   0   6         70.41         71.58         2.70 o
  -8   0   6          5.69          6.16         0.99 o
  -7   0   6          0.20          0.11         0.70 o
  -6   0   6        119.01        125.73         3.46 o
  -5   0   6        276.37        273.42         5.15 o
  -4   0   6        202.09        189.26         4.37 o
  -3   0   6          0.06          0.82         0.36 o
  -2   0   6         17.65         13.86         1.13 o
  -1   0   6        337.63        324.58         5.81 o
   0   0   6          0.04          0.06         0.27 o
   1   0   6         88.22         86.11         5.10 o
   2   0   6         28.67         26.64         1.58 o
   3   0   6        202.83        180.97         4.49 o
   4   0   6         56.07         57.96         2.22 o
   5   0   6          5.12          3.96         0.91 o
   6   0   6          0.00          1.47         2.01 o
   7   0   6          2.54          6.27         2.26 o
   8   0   6          4.76          9.31         2.59 o
 -11   1   6          7.07          8.72         1.28 o
 -10   1   6         21.09         22.47         1.49 o
  -9   1   6         16.14         16.95         1.25 o
  -8   1   6         61.13         60.36         2.27 o
  -7   1   6        175.30        154.84         4.08 o
  -6   1   6        216.92        200.43         4.73 o
  -5   1   6         52.03         51.43         2.37 o
  -4   1   6        138.79        131.14         5.92 o
  -3   1   6        290.83        297.31         6.20 o
  -2   1   6        245.10        254.60         8.26 o
  -1   1   6         78.76         82.95         2.27 o
   0   1   6        129.06        122.20         2.47 o
   1   1   6         81.28         77.53         2.81 o
   2   1   6          0.91          1.73         1.68 o
   3   1   6         17.96         16.76         1.53 o
   4   1   6         21.37         19.29         1.76 o
   5   1   6         46.56         48.03         2.10 o
   6   1   6         22.01         24.14         2.23 o
   7   1   6          2.95          4.02         1.97 o
 -11   2   6         20.24         20.17         2.78 o
 -10   2   6         47.06         43.97         3.28 o
  -9   2   6         55.71         52.73         2.32 o
  -8   2   6         45.63         45.61         1.80 o
  -7   2   6          9.99         10.62         0.93 o
  -6   2   6        275.11        268.01         6.23 o
  -5   2   6         23.64         23.79         1.19 o
  -4   2   6        191.19        187.35         4.17 o
  -3   2   6        374.33        379.45         6.76 o
  -2   2   6        194.21        180.03         4.25 o
  -1   2   6        277.64        280.08         5.84 o
   0   2   6        159.03        163.07         4.70 o
   1   2   6         17.34         19.02         1.05 o
   2   2   6         38.74         41.74         2.17 o
   3   2   6         74.24         65.99         4.60 o
   4   2   6         65.37         57.52         3.49 o
   5   2   6         33.62         34.74         3.76 o
   6   2   6         25.94         25.27         2.30 o
   7   2   6          0.36          1.77         1.30 o
 -11   3   6         37.46         39.28         2.70 o
 -10   3   6         16.79         14.62         1.87 o
  -9   3   6          0.53          1.47         0.95 o
  -8   3   6         61.57         56.43         2.92 o
  -7   3   6        357.52        334.50        13.47 o
  -6   3   6         14.08         13.29         1.45 o
  -5   3   6          8.88          6.75         0.78 o
  -4   3   6        126.88        127.55         3.27 o
  -3   3   6        395.92        404.03         8.60 o
  -2   3   6        155.29        157.72         3.86 o
  -1   3   6         31.89         33.43         1.14 o
   0   3   6        108.50         89.25         6.50 o
   1   3   6         47.98         47.00         2.36 o
   2   3   6         14.04         17.98         1.60 o
   3   3   6         30.93         33.50         2.05 o
   4   3   6          0.81         -0.04         0.94 o
   5   3   6         28.79         32.18         3.41 o
   6   3   6         20.45         24.28         2.30 o
   7   3   6          5.55          7.57         1.63 o
 -11   4   6          0.56          2.32         1.43 o
 -10   4   6         14.87         16.59         3.23 o
  -9   4   6          8.41          7.64         1.61 o
  -8   4   6         26.10         27.21         2.19 o
  -7   4   6         47.92         39.48         2.39 o
  -6   4   6         61.64         56.47         2.74 o
  -5   4   6        102.03         85.59         4.79 o
  -4   4   6         65.43         60.72         2.63 o
  -3   4   6         17.49         17.63         1.16 o
  -2   4   6        110.16        102.30         2.81 o
  -1   4   6        235.58        218.16         4.29 o
   0   4   6        158.50        149.48         4.50 o
   1   4   6         21.82         20.03         1.66 o
   2   4   6         26.05         28.89         2.01 o
   3   4   6        100.57         92.16         3.63 o
   4   4   6        103.64         90.30         3.72 o
   5   4   6         23.95         23.98         2.16 o
   6   4   6          5.93          4.88         1.47 o
   7   4   6          3.45          7.02         1.59 o
 -10   5   6         16.16         19.45         2.89 o
  -9   5   6         10.30         13.19         1.84 o
  -8   5   6         55.69         53.17         2.96 o
  -7   5   6         41.11         36.60         3.24 o
  -6   5   6          9.07          8.36         1.31 o
  -5   5   6          5.73          4.84         1.30 o
  -4   5   6        117.66        107.80         3.88 o
  -3   5   6          2.15          2.45         0.65 o
  -2   5   6         43.73         39.78         1.66 o
  -1   5   6          2.43          3.01         0.62 o
   0   5   6        281.93        281.59         9.80 o
   1   5   6        181.49        175.30         4.35 o
   2   5   6         46.17         40.83         2.35 o
   3   5   6         55.83         54.99         2.79 o
   4   5   6         21.31         21.87         2.62 o
   5   5   6          7.35          7.25         1.50 o
   6   5   6         10.08         10.89         1.83 o
   7   5   6          3.76          5.11         2.15 o
 -10   6   6         17.33         19.55         3.04 o
  -9   6   6         25.14         24.26         2.37 o
  -8   6   6         24.37         24.20         2.29 o
  -7   6   6          0.35          0.42         0.80 o
  -6   6   6         27.39         28.29         2.19 o
  -5   6   6        166.79        144.55         5.12 o
  -4   6   6         66.80         58.79         4.84 o
  -3   6   6         20.71         16.73         1.30 o
  -2   6   6        108.63        100.74         2.65 o
  -1   6   6        263.07        260.45         5.21 o
   0   6   6         77.10         72.80         2.49 o
   1   6   6         32.00         30.20         1.59 o
   2   6   6         75.93         66.70         2.43 o
   3   6   6         83.92         84.46         3.53 o
   4   6   6         17.16         19.69         1.96 o
   5   6   6          1.37          4.22         1.28 o
   6   6   6          5.01          8.00         1.55 o
  -9   7   6          5.75          5.17         1.43 o
  -8   7   6          1.22          1.64         2.22 o
  -7   7   6         89.40         79.32         4.53 o
  -6   7   6          2.65          2.39         1.61 o
  -5   7   6         38.23         34.21         2.94 o
  -4   7   6         61.48         54.64         2.82 o
  -3   7   6        128.24        122.60         5.06 o
  -2   7   6        120.16        113.06         2.95 o
  -1   7   6          4.28          4.39         0.90 o
   0   7   6        168.86        163.39         4.36 o
   1   7   6         44.96         41.33         1.90 o
   2   7   6         29.54         33.26         1.82 o
   3   7   6          7.07         10.07         1.74 o
   4   7   6         30.83         22.23         5.32 o
   5   7   6         19.62         27.66         2.40 o
  -8   8   6          1.75          2.42         1.10 o
  -7   8   6          1.94          3.16         1.21 o
  -6   8   6         26.48         26.40         2.34 o
  -5   8   6          4.43          6.59         1.35 o
  -4   8   6         43.61         39.43         2.48 o
  -3   8   6         20.40         19.39         1.88 o
  -2   8   6          5.48          7.35         0.89 o
  -1   8   6          3.94          5.03         0.93 o
   0   8   6         68.50         64.05         2.50 o
   1   8   6         12.70         10.29         1.19 o
   2   8   6         10.03         13.15         1.33 o
   3   8   6          9.36          6.22         1.80 o
   4   8   6         10.90         10.63         2.33 o
   5   8   6          2.77          5.17         1.67 o
  -7   9   6         21.13         22.00         2.41 o
  -6   9   6          9.25         11.87         1.87 o
  -5   9   6          0.90          1.58         0.96 o
  -4   9   6         33.59         31.01         2.45 o
  -3   9   6         13.99         15.47         1.47 o
  -2   9   6         20.13         19.59         1.58 o
  -1   9   6          1.76          2.54         0.78 o
   0   9   6         66.72         61.07         3.33 o
   1   9   6          0.50          0.72         0.85 o
   2   9   6          8.94          9.06         2.81 o
   3   9   6          9.23         11.36         2.39 o
   4   9   6          4.36         10.96         2.09 o
  -6  10   6          7.89          8.04         1.64 o
  -5  10   6         21.13         21.31         3.24 o
  -4  10   6         12.28         14.82         5.23 o
  -3  10   6          3.86          5.89         1.10 o
  -2  10   6         11.46         10.13         1.76 o
  -1  10   6         33.09         34.15         2.99 o
   0  10   6         12.74         13.86         3.18 o
   1  10   6          1.88          3.49         1.14 o
   2  10   6         15.93         16.11         1.99 o
   3  10   6         17.53         15.79         2.73 o
  -5  11   6          0.43          4.11         1.68 o
  -4  11   6         13.92         14.64         1.62 o
  -3  11   6          1.84          3.57         1.13 o
  -2  11   6         38.03         35.09         2.73 o
  -1  11   6          1.93          4.10         1.25 o
   0  11   6          2.78          4.02         1.15 o
   1  11   6          5.72         12.51         1.79 o
  -4 -11   7          4.29          9.73         1.79 o
  -3 -11   7          2.42          5.94         1.58 o
  -2 -11   7         26.17         29.97         4.14 o
  -6 -10   7         30.38         36.71         4.08 o
  -5 -10   7         27.81         31.01         2.55 o
  -4 -10   7          5.81          7.46         1.38 o
  -3 -10   7          0.50          0.11         0.98 o
  -2 -10   7          4.66          3.23         1.96 o
  -1 -10   7          5.24          4.28         1.48 o
   0 -10   7          0.97          2.54         1.35 o
   1 -10   7          3.52          6.74         1.49 o
  -7  -9   7          3.58          6.39         2.18 o
  -6  -9   7          0.23          1.53         1.63 o
  -5  -9   7          9.15         11.92         2.03 o
  -4  -9   7          7.24          9.06         1.37 o
  -3  -9   7         10.64         11.62         1.43 o
  -2  -9   7         21.25         18.53         2.19 o
  -1  -9   7         14.52         13.67         2.02 o
   0  -9   7         11.71         11.33         1.94 o
   1  -9   7          7.56          6.04         1.61 o
   2  -9   7         11.24         10.38         1.88 o
   3  -9   7          1.65          5.04         2.57 o
  -8  -8   7          4.84          8.58         1.73 o
  -7  -8   7          9.64         10.04         1.89 o
  -6  -8   7          7.39          7.85         1.59 o
  -5  -8   7          7.92          9.07         1.74 o
  -4  -8   7         33.70         33.23         1.77 o
  -3  -8   7          4.70          4.07         1.18 o
  -2  -8   7         18.30         18.33         2.03 o
  -1  -8   7          9.69          9.41         1.58 o
   0  -8   7         38.74         34.96         2.72 o
   1  -8   7          4.01          7.20         1.51 o
   2  -8   7         31.45         30.36         2.61 o
   3  -8   7         10.46         10.19         1.81 o
   4  -8   7          3.00          6.16         1.58 o
  -9  -7   7          1.37          5.52         1.44 o
  -8  -7   7         33.44         38.39         3.02 o
  -7  -7   7          5.91          9.29         1.68 o
  -6  -7   7         27.62         29.62         2.49 o
  -5  -7   7          3.08          3.35         0.94 o
  -4  -7   7         72.33         65.86         2.78 o
  -3  -7   7         78.57         70.46         3.32 o
  -2  -7   7         25.11         26.94         2.19 o
  -1  -7   7         16.35         18.64         1.92 o
   0  -7   7         20.08         18.66         2.25 o
   1  -7   7         24.45         22.91         2.17 o
   2  -7   7          9.80          7.21         1.43 o
   3  -7   7          6.25          5.78         1.41 o
   4  -7   7          1.54          2.03         1.27 o
   5  -7   7         10.03         10.99         1.87 o
  -9  -6   7         15.14         15.43         2.04 o
  -8  -6   7          1.94          3.80         1.45 o
  -7  -6   7         27.00         31.49         2.63 o
  -6  -6   7          4.91          5.36         1.26 o
  -5  -6   7         32.45         31.82         1.82 o
  -4  -6   7         15.36         13.48         1.10 o
  -3  -6   7         16.17         15.79         1.63 o
  -2  -6   7         36.34         36.52         2.23 o
  -1  -6   7        200.76        187.06         9.55 o
   0  -6   7         87.85         77.41         3.50 o
   1  -6   7         21.26         23.73         2.06 o
   2  -6   7         13.41         14.32         1.76 o
   3  -6   7         29.41         31.63         4.05 o
   4  -6   7          5.12          7.45         1.47 o
   5  -6   7          9.22          8.85         1.66 o
 -10  -5   7         17.91         19.49         4.47 o
  -9  -5   7          6.66          7.81         1.67 o
  -8  -5   7          1.54          2.50         1.14 o
  -7  -5   7         33.40         33.17         2.50 o
  -6  -5   7         89.50         85.32         3.62 o
  -5  -5   7         25.46         22.29         1.28 o
  -4  -5   7         42.22         35.76         1.50 o
  -3  -5   7         17.02         16.62         1.29 o
  -2  -5   7         20.31         19.41         1.66 o
  -1  -5   7         71.75         70.91         3.07 o
   0  -5   7         44.44         36.87         2.20 o
   1  -5   7         51.50         47.91         2.62 o
   2  -5   7          1.29          2.73         0.81 o
   3  -5   7          7.51          8.47         1.75 o
   4  -5   7          3.96          4.77         1.30 o
   5  -5   7         16.32         18.43         1.67 o
   6  -5   7         26.39         33.98         3.80 o
 -10  -4   7          5.69         10.28         1.82 o
  -9  -4   7         29.35         27.72         4.29 o
  -8  -4   7         11.53         12.92         1.77 o
  -7  -4   7         60.76         63.19         3.09 o
  -6  -4   7         48.73         41.51         4.03 o
  -5  -4   7         82.22         78.77         2.22 o
  -4  -4   7         78.95         77.49         2.62 o
  -3  -4   7         32.95         33.88         1.58 o
  -2  -4   7         68.67         54.82         2.54 o
  -1  -4   7        108.81        110.92         7.13 o
   0  -4   7        102.57         85.60         3.48 o
   1  -4   7         22.30         21.38         1.60 o
   2  -4   7         86.44         81.64         5.67 o
   3  -4   7         89.59         84.29         2.95 o
   4  -4   7         37.38         31.90         2.29 o
   5  -4   7         19.70         23.53         1.78 o
   6  -4   7          5.50          6.73         2.15 o
 -11  -3   7         33.75         41.17         2.90 o
 -10  -3   7         12.68         17.16         2.11 o
  -9  -3   7         17.45         18.81         2.53 o
  -8  -3   7         30.96         34.40         6.10 o
  -7  -3   7         55.69         60.71         2.98 o
  -6  -3   7         43.02         43.97         4.41 o
  -5  -3   7         66.72         62.38         3.17 o
  -4  -3   7        170.93        152.36         3.92 o
  -3  -3   7        122.65        118.13         2.74 o
  -2  -3   7        146.31        130.68         6.23 o
  -1  -3   7        135.71        126.86         9.77 o
   0  -3   7        148.63        130.36         4.46 o
   1  -3   7        105.18         91.68         5.93 o
   2  -3   7          5.44          6.11         0.92 o
   3  -3   7         17.62         15.65         1.40 o
   4  -3   7          3.86          4.90         1.04 o
   5  -3   7         20.92         23.91         1.73 o
   6  -3   7         26.36         29.43         3.68 o
 -11  -2   7          8.20         15.05         3.72 o
 -10  -2   7          3.75          4.32         1.53 o
  -9  -2   7          9.85         10.80         1.64 o
  -8  -2   7         59.31         53.56         2.80 o
  -7  -2   7          9.72         12.42         1.83 o
  -6  -2   7         50.47         42.92         2.36 o
  -5  -2   7        150.09        135.57         3.05 o
  -4  -2   7         80.86         75.32         2.31 o
  -3  -2   7         13.90         11.45         1.24 o
  -2  -2   7         25.08         24.41         1.43 o
  -1  -2   7        138.22        135.02         5.90 o
   0  -2   7        295.88        279.78         6.33 o
   1  -2   7        120.22        123.27         3.37 o
   2  -2   7         19.28         21.61         1.13 o
   3  -2   7         37.68         40.38         1.60 o
   4  -2   7         39.69         39.01         1.64 o
   5  -2   7         53.04         56.31         2.98 o
   6  -2   7          2.02          4.59         1.97 o
 -11  -1   7          2.79          6.26         1.52 o
 -10  -1   7         72.92         70.31         3.42 o
  -9  -1   7         54.49         53.02         4.55 o
  -8  -1   7        141.61        134.35         4.68 o
  -7  -1   7         17.40         17.20         1.64 o
  -6  -1   7         34.69         37.01         2.01 o
  -5  -1   7         19.02         21.05         0.96 o
  -4  -1   7          5.09          4.74         0.55 o
  -3  -1   7        181.86        175.47         3.24 o
  -2  -1   7        244.68        231.25         4.05 o
  -1  -1   7        161.05        162.35         2.99 o
   0  -1   7         53.14         57.51         1.71 o
   1  -1   7        103.11         98.88         3.17 o
   2  -1   7         71.12         66.01         2.28 o
   3  -1   7         87.36         86.40         2.44 o
   4  -1   7         13.90         16.46         1.39 o
   5  -1   7         39.73         36.04         1.95 o
   6  -1   7          1.47          3.68         2.03 o
   7  -1   7          4.21          6.56         2.32 o
 -11   0   7          5.82          6.88         1.96 o
 -10   0   7         21.16         27.42         1.95 o
  -9   0   7         25.64         31.36         1.83 o
  -8   0   7          9.10         12.02         1.44 o
  -7   0   7        184.83        185.06         5.74 o
  -6   0   7        552.42        523.93        10.81 o
  -5   0   7       1219.41       1209.18        20.03 o
  -4   0   7          5.99          8.80         1.10 o
  -3   0   7          0.89          1.05         0.47 o
  -2   0   7        200.76        192.26         4.39 o
  -1   0   7        269.50        288.31         5.35 o
   0   0   7         21.86         19.23         1.32 o
   1   0   7          5.33          6.56         1.02 o
   2   0   7         98.13         87.60         2.74 o
   3   0   7          7.55          7.93         1.04 o
   4   0   7         32.13         28.38         2.27 o
   5   0   7          2.18          3.29         0.91 o
   6   0   7          1.64          4.19         1.35 o
   7   0   7          9.36         16.56         2.97 o
 -11   1   7          2.68          2.51         0.95 o
 -10   1   7         72.40         65.41         3.92 o
  -9   1   7         56.24         53.84         2.31 o
  -8   1   7        138.24        136.92         3.86 o
  -7   1   7         15.68         14.47         1.22 o
  -6   1   7         33.75         37.58         3.70 o
  -5   1   7         21.00         24.65         2.44 o
  -4   1   7          5.69          5.29         0.84 o
  -3   1   7        175.61        171.94         4.05 o
  -2   1   7        248.70        242.33         6.46 o
  -1   1   7        159.05        164.43         4.50 o
   0   1   7         56.28         58.86         2.45 o
   1   1   7        106.42        102.97         3.92 o
   2   1   7         70.82         64.31         2.81 o
   3   1   7         86.18         85.14         3.43 o
   4   1   7         14.32         17.25         1.68 o
   5   1   7         40.74         39.76         2.01 o
   6   1   7          1.56          2.47         1.27 o
   7   1   7          4.24         12.97         2.73 o
 -11   2   7          7.56          9.21         1.62 o
 -10   2   7          3.54          1.41         0.96 o
  -9   2   7          9.22          9.63         1.52 o
  -8   2   7         61.34         53.72         2.84 o
  -7   2   7         11.29         10.36         1.11 o
  -6   2   7         48.62         41.08         2.12 o
  -5   2   7        145.43        135.21         4.33 o
  -4   2   7         83.11         71.61         2.93 o
  -3   2   7         14.88         13.70         0.99 o
  -2   2   7         23.66         21.54         0.99 o
  -1   2   7        138.60        134.45         3.41 o
   0   2   7        291.47        277.48         7.52 o
   1   2   7        122.60        131.23         4.24 o
   2   2   7         19.09         22.45         1.86 o
   3   2   7         38.76         42.06         5.30 o
   4   2   7         39.26         38.57         2.39 o
   5   2   7         53.37         49.63         2.91 o
   6   2   7          2.00          1.02         2.52 o
   7   2   7          0.22          1.11         1.82 o
 -11   3   7         33.92         33.97         3.98 o
 -10   3   7         13.00         13.43         1.87 o
  -9   3   7         17.24         16.92         1.98 o
  -8   3   7         33.19         29.03         2.30 o
  -7   3   7         57.04         55.48         2.83 o
  -6   3   7         44.09         43.11         2.36 o
  -5   3   7         67.06         57.62         2.66 o
  -4   3   7        174.15        156.38         3.39 o
  -3   3   7        127.54        119.97         3.23 o
  -2   3   7        147.38        135.39         2.99 o
  -1   3   7        134.79        125.96         3.35 o
   0   3   7        149.12        137.20         3.52 o
   1   3   7        108.27         95.24         3.56 o
   2   3   7          5.68          5.90         1.24 o
   3   3   7         17.09         18.21         1.84 o
   4   3   7          4.05          5.39         1.31 o
   5   3   7         21.62         22.53         2.22 o
   6   3   7         26.17         26.75         2.50 o
 -10   4   7          5.29          6.39         1.41 o
  -9   4   7         29.52         28.86         3.25 o
  -8   4   7         12.47         10.43         1.58 o
  -7   4   7         61.60         57.37         2.94 o
  -6   4   7         49.14         38.72         2.22 o
  -5   4   7         83.90         73.56         3.13 o
  -4   4   7         80.81         83.53         3.69 o
  -3   4   7         33.54         35.20         2.05 o
  -2   4   7         69.06         57.03         1.75 o
  -1   4   7        105.97        103.79         3.07 o
   0   4   7        102.64         92.12         3.52 o
   1   4   7         22.80         24.30         1.93 o
   2   4   7         85.94         76.92         6.11 o
   3   4   7         88.56         85.87         3.66 o
   4   4   7         36.06         30.24         3.44 o
   5   4   7         20.26         21.79         2.24 o
   6   4   7          5.49          5.70         1.63 o
 -10   5   7         18.01         19.06         2.20 o
  -9   5   7          6.24          7.51         2.06 o
  -8   5   7          1.53          2.03         1.00 o
  -7   5   7         33.08         28.97         2.73 o
  -6   5   7         87.33         76.02         3.45 o
  -5   5   7         24.10         22.76         1.86 o
  -4   5   7         41.30         35.67         2.05 o
  -3   5   7         15.75         15.28         1.19 o
  -2   5   7         20.01         19.17         1.28 o
  -1   5   7         70.50         65.03         2.38 o
   0   5   7         43.88         42.86         1.85 o
   1   5   7         49.46         49.02         4.57 o
   2   5   7          1.81          3.05         1.18 o
   3   5   7          7.43          5.83         1.36 o
   4   5   7          3.85          3.50         1.25 o
   5   5   7         16.41         16.61         2.06 o
   6   5   7         26.70         32.66         3.80 o
  -9   6   7         14.01         11.57         1.83 o
  -8   6   7          1.76          2.33         1.07 o
  -7   6   7         28.27         28.10         2.39 o
  -6   6   7          5.72          6.74         1.29 o
  -5   6   7         34.44         31.61         2.11 o
  -4   6   7         15.81         16.86         1.93 o
  -3   6   7         17.27         17.56         1.36 o
  -2   6   7         35.97         38.09         1.84 o
  -1   6   7        207.37        192.19         4.94 o
   0   6   7         87.42         86.04         2.87 o
   1   6   7         21.24         22.65         1.57 o
   2   6   7         13.51         16.14         2.40 o
   3   6   7         30.40         32.31         3.45 o
   4   6   7          5.25          4.88         1.44 o
   5   6   7          9.03         11.85         1.90 o
  -9   7   7          1.33          2.47         1.14 o
  -8   7   7         34.48         32.38         3.15 o
  -7   7   7          6.22          5.91         1.39 o
  -6   7   7         27.89         29.69         2.92 o
  -5   7   7          3.45          4.81         1.17 o
  -4   7   7         71.70         65.18         3.12 o
  -3   7   7         78.70         71.25         2.95 o
  -2   7   7         25.13         26.25         1.70 o
  -1   7   7         16.84         17.04         1.41 o
   0   7   7         18.95         18.64         1.48 o
   1   7   7         24.02         24.71         1.65 o
   2   7   7          9.64          9.49         1.51 o
   3   7   7          5.95          9.91         1.52 o
   4   7   7          1.61          2.24         1.42 o
   5   7   7          9.67         13.88         2.74 o
  -8   8   7          4.78          7.01         1.57 o
  -7   8   7          9.70          9.13         1.73 o
  -6   8   7          7.32          7.97         1.54 o
  -5   8   7          8.06          7.97         1.49 o
  -4   8   7         35.20         31.33         2.28 o
  -3   8   7          4.34          5.79         0.98 o
  -2   8   7         18.06         17.74         1.51 o
  -1   8   7          9.91          8.05         1.11 o
   0   8   7         39.01         36.40         2.03 o
   1   8   7          3.84          7.69         1.14 o
   2   8   7         31.09         30.17         2.91 o
   3   8   7         10.82         13.71         2.51 o
   4   8   7          2.77          6.85         1.84 o
  -7   9   7          3.83          4.61         2.30 o
  -6   9   7          0.16          0.83         1.32 o
  -5   9   7          9.25          9.15         1.59 o
  -4   9   7          6.73          7.53         1.44 o
  -3   9   7         10.89         13.82         1.99 o
  -2   9   7         20.94         24.48         2.75 o
  -1   9   7         15.20         18.16         1.59 o
   0   9   7         11.10         12.34         1.35 o
   1   9   7          7.16          8.24         1.55 o
   2   9   7         10.96         13.73         2.47 o
   3   9   7          1.81          4.10         1.80 o
  -6  10   7         30.29         30.92         3.87 o
  -5  10   7         27.71         28.25         5.49 o
  -4  10   7          5.61          7.74         1.20 o
  -3  10   7          0.48          2.01         1.09 o
  -2  10   7          4.76          6.53         1.44 o
  -1  10   7          5.09          7.36         1.47 o
   0  10   7          1.03          1.76         1.01 o
   1  10   7          3.41          6.10         1.37 o
  -3  11   7          2.52          5.70         1.70 o
  -2  11   7         26.15         26.92         2.45 o
  -1  11   7          5.45          7.39         1.41 o
   0  11   7         20.03         24.03         3.36 o
  -5 -10   8          8.83         13.06         1.92 o
  -4 -10   8         10.44         16.63         1.99 o
  -3 -10   8          0.08          1.87         1.09 o
  -2 -10   8         11.75         13.91         2.07 o
  -1 -10   8          5.24          7.34         1.58 o
  -6  -9   8          2.00          6.21         1.60 o
  -5  -9   8          8.26         12.91         1.61 o
  -4  -9   8         25.57         26.41         2.00 o
  -3  -9   8         21.43         21.78         2.42 o
  -2  -9   8          8.67          8.55         1.70 o
  -1  -9   8          0.75          3.01         1.33 o
   0  -9   8          9.57          9.88         1.75 o
   1  -9   8          0.01          0.84         1.87 o
  -7  -8   8          5.25          3.33         1.50 o
  -6  -8   8          7.92          9.22         1.75 o
  -5  -8   8         23.56         25.18         1.93 o
  -4  -8   8          6.15          6.67         1.17 o
  -3  -8   8          1.97          3.51         1.23 o
  -2  -8   8          1.61          2.15         1.55 o
  -1  -8   8         98.89         84.42         4.10 o
   0  -8   8         11.48         10.27         1.84 o
   1  -8   8          4.36          3.79         1.59 o
   2  -8   8          3.04          2.90         1.34 o
   3  -8   8         23.25         25.15         2.60 o
  -8  -7   8         10.39         13.75         2.56 o
  -7  -7   8          5.02          5.44         1.34 o
  -6  -7   8         47.15         42.63         2.94 o
  -5  -7   8          1.54          3.21         0.95 o
  -4  -7   8         90.51         76.98         3.91 o
  -3  -7   8          3.21          1.78         0.96 o
  -2  -7   8          4.35          5.04         1.29 o
  -1  -7   8         31.13         27.29         2.32 o
   0  -7   8         15.02         16.27         1.97 o
   1  -7   8          5.48          5.14         1.30 o
   2  -7   8          3.63          5.17         1.38 o
   3  -7   8          3.94          4.91         1.41 o
   4  -7   8          2.12          4.42         1.35 o
  -9  -6   8         11.55         16.05         2.36 o
  -8  -6   8         10.89         14.26         2.01 o
  -7  -6   8         12.37         14.88         1.95 o
  -6  -6   8         19.61         25.15         3.07 o
  -5  -6   8          9.11          7.31         1.13 o
  -4  -6   8         25.29         22.19         2.21 o
  -3  -6   8          8.54         10.04         1.45 o
  -2  -6   8         38.45         34.84         2.44 o
  -1  -6   8         24.10         24.23         2.06 o
   0  -6   8          7.17          6.28         1.30 o
   1  -6   8          4.09          3.81         1.23 o
   2  -6   8          6.01          6.67         1.47 o
   3  -6   8          1.67          2.06         1.12 o
   4  -6   8          5.16          3.69         1.37 o
   5  -6   8          2.00          2.81         1.40 o
  -9  -5   8          5.51          8.55         1.67 o
  -8  -5   8         12.32         10.57         1.77 o
  -7  -5   8         58.85         54.32         3.00 o
  -6  -5   8         17.13         14.90         1.79 o
  -5  -5   8         21.76         24.63         2.09 o
  -4  -5   8         24.07         24.69         1.58 o
  -3  -5   8        140.88        145.45         5.01 o
  -2  -5   8         34.14         31.26         3.82 o
  -1  -5   8         28.68         30.16         2.22 o
   0  -5   8         13.61         12.75         1.61 o
   1  -5   8        102.15         96.36         4.11 o
   2  -5   8         34.74         33.52         2.57 o
   3  -5   8         13.78         14.88         1.88 o
   4  -5   8          6.21          9.33         2.44 o
   5  -5   8         17.45         23.44         2.01 o
 -10  -4   8         15.39         21.95         2.33 o
  -9  -4   8          4.57          8.35         1.65 o
  -8  -4   8          3.43          5.53         1.79 o
  -7  -4   8          1.81          3.69         1.21 o
  -6  -4   8         36.72         36.49         2.42 o
  -5  -4   8         43.01         41.27         1.60 o
  -4  -4   8         67.43         63.96         2.32 o
  -3  -4   8         13.94         14.90         1.49 o
  -2  -4   8         26.52         24.68         1.79 o
  -1  -4   8          8.60          8.78         1.30 o
   0  -4   8         15.82         17.61         1.36 o
   1  -4   8          5.04          6.15         0.99 o
   2  -4   8         33.84         29.59         1.77 o
   3  -4   8          1.81          2.78         0.91 o
   4  -4   8         19.00         22.09         1.77 o
   5  -4   8          0.01          3.43         1.08 o
 -10  -3   8          7.65         10.78         1.78 o
  -9  -3   8         14.70         15.66         2.00 o
  -8  -3   8         17.33         21.00         2.09 o
  -7  -3   8         59.20         55.56         2.90 o
  -6  -3   8         61.16         49.21         5.37 o
  -5  -3   8         19.94         24.34         2.08 o
  -4  -3   8        104.67         95.17         2.88 o
  -3  -3   8        133.89        110.42         5.14 o
  -2  -3   8          8.29          5.38         1.55 o
  -1  -3   8         35.65         29.76         1.55 o
   0  -3   8        122.65        113.36         4.68 o
   1  -3   8          5.32          3.56         1.01 o
   2  -3   8          5.95          6.64         1.01 o
   3  -3   8          6.11          6.52         1.13 o
   4  -3   8         29.47         32.29         2.02 o
   5  -3   8          2.80          4.24         1.37 o
   6  -3   8          3.64          8.08         2.35 o
 -11  -2   8          2.66          8.36         1.59 o
 -10  -2   8         14.69         15.09         2.00 o
  -9  -2   8         52.02         48.43         2.85 o
  -8  -2   8         20.57         19.98         2.05 o
  -7  -2   8         20.47         20.14         2.43 o
  -6  -2   8         51.33         52.14         2.63 o
  -5  -2   8        126.73        115.73         3.51 o
  -4  -2   8          7.31          5.53         0.70 o
  -3  -2   8         54.19         49.96         2.21 o
  -2  -2   8        142.94        151.84         3.95 o
  -1  -2   8        219.92        209.61         5.12 o
   0  -2   8         85.74         88.31         2.86 o
   1  -2   8         16.87         20.81         1.47 o
   2  -2   8          4.60          5.00         1.50 o
   3  -2   8         34.03         36.91         1.94 o
   4  -2   8          9.61          9.46         1.28 o
   5  -2   8          1.44          3.27         1.19 o
   6  -2   8          0.07          5.83         2.11 o
 -11  -1   8          8.54         11.45         2.04 o
 -10  -1   8          3.66          4.57         1.43 o
  -9  -1   8         11.22         14.98         1.80 o
  -8  -1   8         30.73         34.72         1.91 o
  -7  -1   8         44.89         41.60         2.01 o
  -6  -1   8        125.79        122.29         3.58 o
  -5  -1   8         84.43         87.97         6.24 o
  -4  -1   8        303.57        286.70         4.95 o
  -3  -1   8        353.52        339.80         7.96 o
  -2  -1   8         11.78         11.15         0.75 o
  -1  -1   8         34.52         32.11         1.29 o
   0  -1   8         20.60         19.73         1.08 o
   1  -1   8         33.36         32.60         1.47 o
   2  -1   8         16.15         16.91         1.26 o
   3  -1   8         12.61         13.58         1.33 o
   4  -1   8          3.29          3.04         1.08 o
   5  -1   8          4.11          5.21         1.29 o
   6  -1   8          0.83          4.97         1.91 o
 -11   0   8          0.81          2.74         1.70 o
 -10   0   8         30.92         32.16         2.23 o
  -9   0   8          6.29          7.49         1.13 o
  -8   0   8          0.18          1.67         1.38 o
  -7   0   8        229.27        215.31         5.37 o
  -6   0   8        195.44        200.93         4.99 o
  -5   0   8        125.99        118.73         2.87 o
  -4   0   8          0.32          0.45         0.43 o
  -3   0   8          7.82          7.28         0.83 o
  -2   0   8        126.06        128.26         5.01 o
  -1   0   8        112.06        112.63         3.73 o
   0   0   8         72.03         64.38         2.22 o
   1   0   8         30.67         31.62         1.61 o
   2   0   8          3.57          3.67         0.89 o
   3   0   8         97.42         98.26         3.19 o
   4   0   8         40.96         40.90         2.05 o
   5   0   8          0.07          2.54         0.96 o
   6   0   8          2.87          5.62         1.50 o
 -10   1   8          3.82          4.14         1.30 o
  -9   1   8         10.62          7.92         2.13 o
  -8   1   8         31.65         36.89         2.32 o
  -7   1   8         46.88         49.81         3.06 o
  -6   1   8        126.01        115.59         4.38 o
  -5   1   8         82.35         86.89         3.78 o
  -4   1   8        297.82        273.06         6.14 o
  -3   1   8        360.25        351.05         7.36 o
  -2   1   8         12.92         11.95         0.98 o
  -1   1   8         35.25         34.47         2.99 o
   0   1   8         21.86         19.75         1.77 o
   1   1   8         33.69         35.69         2.08 o
   2   1   8         15.42         16.94         1.66 o
   3   1   8         12.84         12.45         1.42 o
   4   1   8          3.59          2.78         0.89 o
   5   1   8          3.69          5.75         1.06 o
   6   1   8          0.75          2.56         2.17 o
 -10   2   8         15.33         13.26         1.89 o
  -9   2   8         50.13         46.30         2.84 o
  -8   2   8         20.31         19.81         1.93 o
  -7   2   8         19.29         18.42         1.81 o
  -6   2   8         50.12         44.03         1.92 o
  -5   2   8        122.62        117.53         5.01 o
  -4   2   8          6.87          5.97         0.84 o
  -3   2   8         56.04         51.58         1.66 o
  -2   2   8        139.64        145.15         7.05 o
  -1   2   8        211.93        204.71        10.73 o
   0   2   8         86.63         87.26         3.43 o
   1   2   8         17.27         19.20         1.73 o
   2   2   8          4.87          4.09         1.06 o
   3   2   8         34.52         36.11         2.45 o
   4   2   8          9.62         11.86         1.73 o
   5   2   8          1.51         -0.76         0.82 o
   6   2   8          0.07          3.27         1.92 o
 -10   3   8          7.70          7.75         4.28 o
  -9   3   8         14.96         14.86         2.36 o
  -8   3   8         17.01         18.91         1.97 o
  -7   3   8         59.35         51.80         2.76 o
  -6   3   8         60.76         49.27         2.56 o
  -5   3   8         20.32         23.15         1.78 o
  -4   3   8        103.05         91.52         3.12 o
  -3   3   8        134.48        110.20         2.73 o
  -2   3   8          9.29          8.64         0.96 o
  -1   3   8         34.83         24.32         3.47 o
   0   3   8        124.57        116.99         4.17 o
   1   3   8          5.34          5.82         1.21 o
   2   3   8          5.30          4.38         1.18 o
   3   3   8          5.98          5.70         1.34 o
   4   3   8         30.03         32.45         2.74 o
   5   3   8          2.70          5.14         1.45 o
 -10   4   8         15.50         12.76         1.93 o
  -9   4   8          4.74          5.92         1.33 o
  -8   4   8          3.14          5.04         1.19 o
  -7   4   8          1.80          1.77         1.04 o
  -6   4   8         38.23         35.57         2.22 o
  -5   4   8         41.82         33.13         2.07 o
  -4   4   8         65.08         60.78         2.31 o
  -3   4   8         13.50         14.32         1.03 o
  -2   4   8         24.80         21.80         1.42 o
  -1   4   8          7.82          9.41         1.03 o
   0   4   8         15.18         17.53         1.78 o
   1   4   8          5.00          7.17         1.40 o
   2   4   8         32.06         30.12         2.34 o
   3   4   8          1.50          2.39         1.20 o
   4   4   8         19.61         21.47         2.23 o
   5   4   8          0.01          1.52         1.32 o
  -9   5   8          5.45          7.58         1.53 o
  -8   5   8         12.44         12.05         1.76 o
  -7   5   8         58.77         50.92         3.56 o
  -6   5   8         17.36         15.44         1.71 o
  -5   5   8         21.28         20.29         1.80 o
  -4   5   8         24.52         22.74         1.54 o
  -3   5   8        140.67        144.31         4.74 o
  -2   5   8         33.04         32.93         1.77 o
  -1   5   8         28.32         32.05         1.73 o
   0   5   8         13.72         12.63         1.66 o
   1   5   8        103.51         99.60         4.09 o
   2   5   8         34.70         33.36         2.51 o
   3   5   8         13.83         15.41         1.95 o
   4   5   8          6.19          8.36         2.99 o
   5   5   8         17.17         21.32         2.38 o
  -9   6   8         11.62         13.51         2.01 o
  -8   6   8         10.70         14.01         1.96 o
  -7   6   8         12.28         11.44         1.71 o
  -6   6   8         19.13         23.15         2.10 o
  -5   6   8          9.70          6.72         1.28 o
  -4   6   8         25.08         23.79         2.92 o
  -3   6   8          8.37          9.63         1.19 o
  -2   6   8         36.60         38.44         1.89 o
  -1   6   8         25.31         27.08         1.68 o
   0   6   8          7.56          9.10         1.58 o
   1   6   8          3.86          3.91         1.27 o
   2   6   8          5.73          7.07         1.46 o
   3   6   8          1.87          3.91         1.39 o
   4   6   8          5.20          6.98         1.59 o
  -8   7   8         10.05         12.10         1.88 o
  -7   7   8          4.88          5.70         1.34 o
  -6   7   8         47.58         38.20         3.72 o
  -5   7   8          1.47          2.67         1.07 o
  -4   7   8         90.47         84.14         4.17 o
  -3   7   8          3.65          2.32         0.88 o
  -2   7   8          4.45          6.57         1.05 o
  -1   7   8         31.06         28.08         2.43 o
   0   7   8         14.79         12.41         1.37 o
   1   7   8          5.23          6.78         1.87 o
   2   7   8          3.69          3.98         1.40 o
   3   7   8          3.85          6.49         1.47 o
   4   7   8          2.05          9.01         2.43 o
  -8   8   8          2.83          2.66         1.77 o
  -7   8   8          5.33          7.42         1.46 o
  -6   8   8          7.98          8.76         1.61 o
  -5   8   8         23.14         23.03         2.25 o
  -4   8   8          6.02          4.99         1.21 o
  -3   8   8          1.76          3.01         1.09 o
  -2   8   8          1.52          1.19         0.77 o
  -1   8   8        101.08         93.72         3.27 o
   0   8   8         11.87         12.25         1.37 o
   1   8   8          4.34          5.67         1.51 o
   2   8   8          2.91          4.84         1.36 o
   3   8   8         23.60         33.79         3.81 o
  -7   9   8          5.01         15.24         2.96 o
  -6   9   8          2.13          4.35         1.26 o
  -5   9   8          8.39          7.71         1.55 o
  -4   9   8         26.25         26.71         2.42 o
  -3   9   8         21.11         18.45         2.06 o
  -2   9   8          8.49          8.95         2.22 o
  -1   9   8          0.76          1.31         0.92 o
   0   9   8          9.31          9.83         1.36 o
   1   9   8          0.04          2.50         1.12 o
  -4  10   8          9.99         10.95         2.73 o
  -3  10   8          0.08          1.71         1.00 o
  -2  10   8         10.95         11.76         1.78 o
  -1  10   8          5.18          7.32         2.07 o
   0  10   8         13.73         14.04         2.78 o
  -5  -9   9         10.34         11.38         1.86 o
  -4  -9   9          8.69          9.22         1.41 o
  -3  -9   9          0.11          1.75         1.24 o
  -2  -9   9          5.24          9.04         1.71 o
  -1  -9   9          1.03          4.23         1.35 o
  -6  -8   9          2.44          4.76         1.30 o
  -5  -8   9          7.03         10.93         1.92 o
  -4  -8   9          1.94          3.76         1.11 o
  -3  -8   9         10.32         12.47         1.89 o
  -2  -8   9         35.13         35.71         2.80 o
  -1  -8   9         22.92         22.59         2.48 o
   0  -8   9          0.68          1.91         1.24 o
   1  -8   9         10.09         12.36         1.98 o
  -8  -7   9          6.35          7.05         1.98 o
  -7  -7   9         11.12         16.24         3.68 o
  -6  -7   9          7.24         12.87         1.87 o
  -5  -7   9          9.99          8.61         1.27 o
  -4  -7   9         12.71         14.00         1.50 o
  -3  -7   9         19.82         19.40         2.06 o
  -2  -7   9         17.90         19.29         2.07 o
  -1  -7   9          2.17          1.63         1.09 o
   0  -7   9          9.50          8.26         2.37 o
   1  -7   9          4.16          5.84         1.44 o
   2  -7   9          4.59          5.47         1.51 o
  -8  -6   9          7.86         10.13         3.21 o
  -7  -6   9         19.92         18.22         2.88 o
  -6  -6   9         11.74         13.53         1.85 o
  -5  -6   9         18.50         21.31         1.69 o
  -4  -6   9          8.43          7.82         1.39 o
  -3  -6   9         29.83         28.40         2.25 o
  -2  -6   9          6.05          5.85         1.36 o
  -1  -6   9          3.35          2.34         1.17 o
   0  -6   9          6.37          6.58         1.56 o
   1  -6   9          5.27          6.67         1.46 o
   2  -6   9          8.65          6.84         1.57 o
   3  -6   9          0.65          2.98         1.45 o
  -9  -5   9          1.03          4.07         1.42 o
  -8  -5   9          4.90          4.14         1.60 o
  -7  -5   9         41.32         42.45         4.04 o
  -6  -5   9         38.86         40.79         2.58 o
  -5  -5   9         19.05         17.01         1.89 o
  -4  -5   9          7.67          6.50         1.28 o
  -3  -5   9         42.94         40.39         2.67 o
  -2  -5   9         32.48         29.69         2.28 o
  -1  -5   9          1.95          4.02         1.16 o
   0  -5   9         19.29         15.20         1.86 o
   1  -5   9         22.82         24.95         2.27 o
   2  -5   9          5.38          3.55         1.20 o
   3  -5   9          0.40          1.42         1.72 o
   4  -5   9          6.47          9.69         1.70 o
 -10  -4   9          4.11         12.76         2.38 o
  -9  -4   9         13.23         17.67         2.24 o
  -8  -4   9         12.61         14.69         2.00 o
  -7  -4   9          2.31          3.25         1.24 o
  -6  -4   9         32.94         27.72         2.36 o
  -5  -4   9         14.16         20.05         1.53 o
  -4  -4   9         13.74         12.20         1.44 o
  -3  -4   9         48.86         40.35         2.37 o
  -2  -4   9          3.98          5.75         1.17 o
  -1  -4   9         32.98         31.14         2.20 o
   0  -4   9          2.54          2.53         1.05 o
   1  -4   9         10.83          9.64         1.60 o
   2  -4   9          8.40          8.05         1.24 o
   3  -4   9          0.98          3.81         1.44 o
   4  -4   9         12.35         12.36         1.54 o
 -10  -3   9          8.85         14.22         2.22 o
  -9  -3   9         15.69         17.23         2.42 o
  -8  -3   9          7.60          9.09         1.64 o
  -7  -3   9         36.27         28.76         3.53 o
  -6  -3   9         39.79         41.63         2.51 o
  -5  -3   9         39.34         33.28         1.51 o
  -4  -3   9         73.45         67.17         2.43 o
  -3  -3   9        124.61        107.58         4.05 o
  -2  -3   9          9.52         13.42         1.26 o
  -1  -3   9         16.36         18.05         1.39 o
   0  -3   9         48.69         41.97         1.98 o
   1  -3   9         31.80         36.46         1.95 o
   2  -3   9         32.09         32.69         2.01 o
   3  -3   9         13.14         14.61         1.56 o
   4  -3   9          1.83          2.11         0.97 o
   5  -3   9          7.69         11.81         3.11 o
 -10  -2   9          5.79          7.76         1.60 o
  -9  -2   9         43.53         49.32         3.01 o
  -8  -2   9         23.45         25.63         2.29 o
  -7  -2   9         30.31         32.59         2.43 o
  -6  -2   9         41.75         42.86         3.58 o
  -5  -2   9        103.00        104.60         3.23 o
  -4  -2   9         33.11         36.19         1.46 o
  -3  -2   9         56.82         57.74         2.20 o
  -2  -2   9        158.40        148.11         6.13 o
  -1  -2   9         89.15         95.70         5.39 o
   0  -2   9         13.75         14.14         1.35 o
   1  -2   9         10.67         11.05         1.49 o
   2  -2   9          7.06         10.69         1.28 o
   3  -2   9          7.67          8.59         1.29 o
   4  -2   9          0.25          1.88         2.23 o
   5  -2   9          0.90          4.96         1.34 o
 -11  -1   9          3.88         11.30         1.77 o
 -10  -1   9         21.03         27.48         2.43 o
  -9  -1   9         20.56         24.63         2.22 o
  -8  -1   9         35.97         41.08         2.09 o
  -7  -1   9         52.95         55.11         2.31 o
  -6  -1   9         84.07         90.80         3.04 o
  -5  -1   9         54.98         51.84         1.74 o
  -4  -1   9         94.23         94.36         2.25 o
  -3  -1   9          0.78          1.35         0.65 o
  -2  -1   9          7.47          8.77         1.07 o
  -1  -1   9         50.09         49.35         2.12 o
   0  -1   9         44.57         40.48         2.36 o
   1  -1   9         31.58         29.10         1.79 o
   2  -1   9          2.97          2.94         1.12 o
   3  -1   9         32.37         31.28         2.50 o
   4  -1   9          5.75          6.03         1.51 o
   5  -1   9          5.66          8.61         2.45 o
 -10   0   9          3.50          3.51         1.37 o
  -9   0   9          7.11          8.19         1.47 o
  -8   0   9          2.00          4.92         1.24 o
  -7   0   9          0.39          0.93         0.75 o
  -6   0   9          8.71          9.23         1.09 o
  -5   0   9         20.86         18.06         1.25 o
  -4   0   9        136.17        127.40         3.57 o
  -3   0   9         15.93         16.56         1.21 o
  -2   0   9         37.84         32.39         2.06 o
  -1   0   9        105.59         92.23         2.86 o
   0   0   9         98.21         93.12         2.95 o
   1   0   9          1.16          1.52         0.74 o
   2   0   9          1.17          2.38         0.86 o
   3   0   9         38.51         37.37         2.00 o
   4   0   9         65.78         64.12         3.42 o
   5   0   9          0.47          3.08         1.49 o
 -10   1   9         21.16         20.25         2.23 o
  -9   1   9         21.20         16.02         2.80 o
  -8   1   9         37.23         39.83         3.63 o
  -7   1   9         53.50         51.32         2.72 o
  -6   1   9         85.79         96.38         3.76 o
  -5   1   9         53.91         49.45         2.57 o
  -4   1   9         98.68         95.71         6.03 o
  -3   1   9          0.50          1.60         0.63 o
  -2   1   9          6.70          4.71         1.12 o
  -1   1   9         50.28         51.25         2.56 o
   0   1   9         43.12         39.75         3.88 o
   1   1   9         30.84         27.27         2.11 o
   2   1   9          2.75          2.72         0.87 o
   3   1   9         32.11         34.29         2.03 o
   4   1   9          5.51          7.29         1.27 o
   5   1   9          5.44          7.69         2.51 o
 -10   2   9          5.78          3.91         1.24 o
  -9   2   9         43.02         42.93         2.78 o
  -8   2   9         23.11         20.92         2.06 o
  -7   2   9         30.92         34.48         5.17 o
  -6   2   9         42.66         35.44         2.23 o
  -5   2   9        101.99        104.97         3.16 o
  -4   2   9         33.65         32.62         3.81 o
  -3   2   9         57.46         55.91         2.45 o
  -2   2   9        157.86        157.23         5.10 o
  -1   2   9         91.30         88.70         3.58 o
   0   2   9         13.08         13.88         2.13 o
   1   2   9         10.53          9.86         1.50 o
   2   2   9          7.29          9.15         1.53 o
   3   2   9          7.07          8.73         1.61 o
   4   2   9          0.24          1.68         0.95 o
   5   2   9          0.85          1.06         1.20 o
 -10   3   9          9.02          9.64         1.66 o
  -9   3   9         15.25         16.41         2.02 o
  -8   3   9          7.45          7.84         1.48 o
  -7   3   9         36.67         26.10         2.17 o
  -6   3   9         41.45         36.95         2.91 o
  -5   3   9         38.28         33.21         4.04 o
  -4   3   9         71.32         66.95         3.13 o
  -3   3   9        123.91        105.41         3.56 o
  -2   3   9          9.09         13.75         1.45 o
  -1   3   9         16.32         15.84         1.75 o
   0   3   9         46.86         44.87         2.50 o
   1   3   9         31.19         29.98         2.36 o
   2   3   9         33.21         34.20         2.95 o
   3   3   9         13.01         13.46         1.93 o
   4   3   9          1.76          2.64         2.15 o
   5   3   9          7.88          8.48         1.66 o
  -9   4   9         13.29         15.11         1.97 o
  -8   4   9         11.97         13.62         4.08 o
  -7   4   9          2.72          2.83         1.00 o
  -6   4   9         31.35         23.75         2.61 o
  -5   4   9         12.95         17.64         1.67 o
  -4   4   9         14.19         12.50         1.95 o
  -3   4   9         50.86         43.32         1.99 o
  -2   4   9          3.32          3.17         0.83 o
  -1   4   9         33.01         34.96         2.38 o
   0   4   9          2.93          5.83         1.35 o
   1   4   9         10.64          9.06         1.61 o
   2   4   9          8.96         10.08         1.69 o
   3   4   9          1.09          2.18         1.25 o
   4   4   9         12.03         15.49         2.11 o
  -9   5   9          1.00          3.10         1.03 o
  -8   5   9          5.22          4.52         1.33 o
  -7   5   9         41.88         40.82         2.61 o
  -6   5   9         39.42         33.97         2.39 o
  -5   5   9         18.84         16.03         1.68 o
  -4   5   9          8.30          9.54         1.50 o
  -3   5   9         43.81         46.89         2.15 o
  -2   5   9         32.75         33.35         2.23 o
  -1   5   9          1.91          4.23         2.54 o
   0   5   9         19.59         22.58         2.18 o
   1   5   9         23.28         24.65         2.32 o
   2   5   9          5.40          6.19         1.58 o
   3   5   9          0.37          2.88         1.77 o
   4   5   9          6.40         10.29         1.92 o
  -9   6   9          7.67          8.73         2.46 o
  -8   6   9          7.31          6.82         2.08 o
  -7   6   9         20.19         19.83         2.11 o
  -6   6   9         11.27          9.84         1.51 o
  -5   6   9         19.38         18.67         1.89 o
  -4   6   9          9.02          9.18         1.27 o
  -3   6   9         30.57         29.86         3.00 o
  -2   6   9          5.84          6.39         1.08 o
  -1   6   9          3.74          4.14         1.34 o
   0   6   9          6.45          8.29         2.26 o
   1   6   9          5.29          6.05         1.52 o
   2   6   9          8.25          6.81         1.72 o
   3   6   9          0.70          1.35         1.45 o
  -8   7   9          6.05          8.15         1.52 o
  -7   7   9         11.10         12.02         1.89 o
  -6   7   9          7.15         10.98         1.71 o
  -5   7   9         10.47          7.05         2.01 o
  -4   7   9         12.91         16.23         1.92 o
  -3   7   9         19.57         19.94         1.71 o
  -2   7   9         18.15         15.62         1.54 o
  -1   7   9          2.02          3.40         1.39 o
   0   7   9          9.93         12.38         1.89 o
   1   7   9          4.49          6.31         1.59 o
   2   7   9          4.73          6.69         1.65 o
   3   7   9          5.54         10.57         2.54 o
  -7   8   9          4.00          8.10         2.22 o
  -6   8   9          2.58          3.70         1.24 o
  -5   8   9          7.24          8.75         2.22 o
  -4   8   9          1.98          3.24         1.16 o
  -3   8   9         10.27         12.59         1.53 o
  -2   8   9         35.50         35.39         2.17 o
  -1   8   9         23.19         27.32         1.99 o
   0   8   9          0.67          2.89         1.29 o
   1   8   9         10.23         10.79         1.84 o
   2   8   9          1.52          8.04         2.31 o
  -6   9   9          5.29         11.21         2.63 o
  -5   9   9         10.39         13.05         1.80 o
  -4   9   9          8.52          7.28         2.63 o
  -3   9   9          0.18          2.88         1.26 o
  -2   9   9          5.07          6.77         1.20 o
  -1   9   9          1.05          3.35         1.07 o
   0   9   9         11.33         20.31         3.18 o
  -3  -9  10          1.23          4.54         1.96 o
  -5  -8  10          2.55          8.85         1.66 o
  -4  -8  10          3.93          4.72         1.20 o
  -3  -8  10          4.55          5.94         1.46 o
  -2  -8  10          4.80          5.80         1.35 o
  -1  -8  10          1.57          2.13         1.19 o
  -7  -7  10          9.95         20.07         3.13 o
  -6  -7  10          3.85          4.60         1.36 o
  -5  -7  10          9.06         15.42         2.00 o
  -4  -7  10          1.52          3.02         1.80 o
  -3  -7  10         11.31         12.23         1.80 o
  -2  -7  10          1.08          3.28         1.39 o
  -1  -7  10         30.00         31.10         3.06 o
   0  -7  10         12.94         13.36         1.96 o
  -8  -6  10          1.63          8.56         2.09 o
  -7  -6  10          3.33          5.54         2.84 o
  -6  -6  10          6.79          9.99         2.15 o
  -5  -6  10         20.27         18.81         2.08 o
  -4  -6  10         16.35         14.77         1.83 o
  -3  -6  10         13.00         13.69         1.80 o
  -2  -6  10          9.82         10.14         1.70 o
  -1  -6  10         21.37         20.18         3.00 o
   0  -6  10          2.05          1.90         1.14 o
   1  -6  10          0.34          3.33         1.27 o
   2  -6  10          2.11          3.84         1.94 o
  -8  -5  10         25.70         27.79         2.65 o
  -7  -5  10          8.42          9.31         2.71 o
  -6  -5  10         18.51         16.40         2.79 o
  -5  -5  10         13.91         15.01         1.52 o
  -4  -5  10         28.74         27.43         2.91 o
  -3  -5  10         39.21         33.70         2.39 o
  -2  -5  10         54.52         51.73         2.97 o
  -1  -5  10         10.05          8.33         1.52 o
   0  -5  10         13.51         15.82         2.01 o
   1  -5  10          8.88          7.27         1.53 o
   2  -5  10          2.44          3.25         1.22 o
   3  -5  10          6.01          8.71         2.50 o
  -9  -4  10          3.49          6.47         1.56 o
  -8  -4  10          2.00          2.91         2.16 o
  -7  -4  10         10.10         13.71         1.96 o
  -6  -4  10         11.15         11.01         1.70 o
  -5  -4  10         61.87         50.27         2.91 o
  -4  -4  10          4.83          4.65         1.80 o
  -3  -4  10         26.34         23.15         2.05 o
  -2  -4  10         18.14         20.60         2.03 o
  -1  -4  10          4.61          3.61         2.12 o
   0  -4  10         10.35          7.64         1.53 o
   1  -4  10          8.32          7.21         1.48 o
   2  -4  10         11.73         10.64         1.74 o
   3  -4  10          6.74          7.12         2.26 o
 -10  -3  10          2.73         10.23         2.38 o
  -9  -3  10          6.70         11.07         2.39 o
  -8  -3  10          1.14          2.06         1.23 o
  -7  -3  10         48.36         50.87         3.17 o
  -6  -3  10         15.35         19.55         2.05 o
  -5  -3  10         32.78         36.57         2.35 o
  -4  -3  10          0.52          0.99         0.89 o
  -3  -3  10         31.97         30.48         2.25 o
  -2  -3  10         75.87         70.45         3.40 o
  -1  -3  10         21.40         25.20         2.20 o
   0  -3  10         29.05         26.46         2.19 o
   1  -3  10         22.29         25.21         2.28 o
   2  -3  10          3.34          7.24         1.34 o
   3  -3  10          4.40          5.08         1.40 o
   4  -3  10          2.37          5.11         1.85 o
 -10  -2  10         20.34         27.95         2.65 o
  -9  -2  10         14.06         19.02         2.19 o
  -8  -2  10          1.12          1.48         1.65 o
  -7  -2  10          2.87          2.81         1.18 o
  -6  -2  10         41.79         44.00         2.68 o
  -5  -2  10         10.08         13.03         1.22 o
  -4  -2  10          3.74          5.02         1.13 o
  -3  -2  10         38.23         32.40         1.73 o
  -2  -2  10         40.47         38.12         1.93 o
  -1  -2  10         44.83         42.83         2.05 o
   0  -2  10         16.25         17.60         2.19 o
   1  -2  10         15.14         15.89         1.56 o
   2  -2  10          7.78          7.35         1.74 o
   3  -2  10          5.64          8.94         1.67 o
   4  -2  10          3.94          8.41         1.55 o
 -10  -1  10          2.19          6.71         2.40 o
  -9  -1  10          4.25          5.21         2.29 o
  -8  -1  10          2.32          3.97         1.25 o
  -7  -1  10          5.49          8.64         1.36 o
  -6  -1  10          5.04          7.19         1.07 o
  -5  -1  10          3.17          4.29         0.77 o
  -4  -1  10         51.03         50.81         2.13 o
  -3  -1  10         59.17         55.04         2.55 o
  -2  -1  10         19.29         20.75         1.54 o
  -1  -1  10         15.61         14.03         1.37 o
   0  -1  10         76.39         73.01         5.31 o
   1  -1  10         27.54         27.58         2.32 o
   2  -1  10          2.97          3.74         3.19 o
   3  -1  10         13.98         15.07         2.06 o
   4  -1  10         14.69         17.59         2.11 o
 -10   0  10          7.43         10.51         2.19 o
  -9   0  10          9.57         12.35         3.36 o
  -8   0  10          0.17          1.68         1.31 o
  -7   0  10         17.53         22.27         2.09 o
  -6   0  10         69.67         64.00         3.10 o
  -5   0  10         75.86         68.88         2.54 o
  -4   0  10          0.40          0.84         0.86 o
  -3   0  10         41.56         44.50         2.49 o
  -2   0  10          0.02          0.73         1.69 o
  -1   0  10         17.66         17.73         2.27 o
   0   0  10         36.91         35.99         2.46 o
   1   0  10         12.91         15.35         2.27 o
   2   0  10          1.36          1.98         1.10 o
   3   0  10          0.23          1.22         1.26 o
   4   0  10         14.84         15.66         2.48 o
 -10   1  10          2.22          4.66         1.12 o
  -9   1  10          4.38          5.65         1.90 o
  -8   1  10          1.93          4.23         1.59 o
  -7   1  10          5.69          5.33         1.68 o
  -6   1  10          4.81          7.20         1.36 o
  -5   1  10          3.43          3.97         1.06 o
  -4   1  10         48.31         47.71         2.27 o
  -3   1  10         58.19         60.68         2.86 o
  -2   1  10         19.64         19.93         1.86 o
  -1   1  10         15.14         16.80         1.73 o
   0   1  10         76.69         73.22         3.30 o
   1   1  10         27.40         26.12         1.79 o
   2   1  10          3.09          3.48         0.97 o
   3   1  10         13.82         12.11         1.92 o
   4   1  10         14.84         17.13         2.91 o
  -9   2  10         14.51         14.31         1.93 o
  -8   2  10          1.08          1.00         0.94 o
  -7   2  10          3.04          1.59         1.46 o
  -6   2  10         43.28         40.96         2.45 o
  -5   2  10         10.63         13.98         1.29 o
  -4   2  10          3.76          5.73         1.33 o
  -3   2  10         38.74         32.19         2.20 o
  -2   2  10         42.57         47.42         2.61 o
  -1   2  10         43.10         42.44         2.50 o
   0   2  10         15.69         16.84         1.88 o
   1   2  10         15.02         17.54         4.13 o
   2   2  10          7.04          8.93         1.63 o
   3   2  10          5.58          5.96         1.17 o
   4   2  10          3.98          7.61         1.59 o
  -9   3  10          7.20          7.73         1.59 o
  -8   3  10          1.08          1.93         0.99 o
  -7   3  10         48.54         42.40         4.32 o
  -6   3  10         15.70         16.53         2.20 o
  -5   3  10         32.56         37.12         1.92 o
  -4   3  10          0.38          0.30         0.71 o
  -3   3  10         31.36         29.48         2.29 o
  -2   3  10         76.85         73.86         6.22 o
  -1   3  10         20.48         23.55         2.14 o
   0   3  10         29.03         28.87         2.35 o
   1   3  10         23.05         22.96         2.23 o
   2   3  10          3.17          3.91         1.38 o
   3   3  10          4.55          5.89         2.43 o
   4   3  10          2.46          2.25         2.01 o
  -9   4  10          3.47          5.94         1.33 o
  -8   4  10          1.98          1.23         1.02 o
  -7   4  10          9.90         13.57         2.26 o
  -6   4  10         11.54         10.45         1.55 o
  -5   4  10         62.56         51.46         3.93 o
  -4   4  10          4.56          5.96         1.08 o
  -3   4  10         26.13         25.49         1.71 o
  -2   4  10         17.26         22.94         2.14 o
  -1   4  10          4.90          3.76         1.33 o
   0   4  10          9.98          9.32         1.66 o
   1   4  10          8.57         10.38         1.77 o
   2   4  10         11.21         14.23         2.01 o
   3   4  10          6.47         10.11         1.81 o
  -9   5  10          0.87          4.59         1.93 o
  -8   5  10         25.29         25.22         2.40 o
  -7   5  10          8.40          8.49         1.54 o
  -6   5  10         18.66         16.86         1.84 o
  -5   5  10         13.86         12.55         2.33 o
  -4   5  10         27.44         26.15         1.85 o
  -3   5  10         40.34         34.68         2.00 o
  -2   5  10         55.19         51.19         3.03 o
  -1   5  10         10.16          9.06         1.73 o
   0   5  10         13.33         17.87         2.12 o
   1   5  10          9.23         12.45         1.96 o
   2   5  10          2.60          5.13         1.98 o
  -8   6  10          1.63          5.43         1.23 o
  -7   6  10          3.65          4.83         1.28 o
  -6   6  10          6.54          6.83         1.39 o
  -5   6  10         19.42         19.95         2.80 o
  -4   6  10         16.05         15.16         1.64 o
  -3   6  10         13.61         11.21         1.38 o
  -2   6  10          9.46          9.22         2.44 o
  -1   6  10         20.45         21.31         2.30 o
   0   6  10          2.03          2.45         1.36 o
   1   6  10          0.30          1.19         1.28 o
   2   6  10          2.17          3.28         1.45 o
  -7   7  10         10.19         19.26         2.19 o
  -6   7  10          3.73          3.50         1.61 o
  -5   7  10          9.24         10.54         3.84 o
  -4   7  10          1.48          1.75         1.10 o
  -3   7  10         11.49         12.38         1.50 o
  -2   7  10          1.08          1.87         1.34 o
  -1   7  10         30.21         35.56         2.88 o
   0   7  10         13.27         13.80         2.08 o
   1   7  10          4.01          6.59         2.10 o
  -5   8  10          2.53          6.98         1.52 o
  -4   8  10          3.75          3.56         1.33 o
  -3   8  10          4.43          6.33         2.21 o
  -2   8  10          4.30          7.16         1.72 o
  -1   8  10          1.44          0.89         1.19 o
   0   8  10          5.59         11.02         2.63 o
  -3   9  10          1.40          1.28         1.29 o
  -5  -7  11          0.19         -0.10         1.88 o
  -4  -7  11          3.42          6.10         1.50 o
  -3  -7  11          6.99         12.23         1.89 o
  -2  -7  11         10.96         13.39         2.01 o
  -7  -6  11          0.11          3.98         2.00 o
  -6  -6  11          9.55          8.14         2.43 o
  -5  -6  11         22.78         23.30         2.36 o
  -4  -6  11          2.67          4.32         1.37 o
  -3  -6  11          0.88          1.84         1.09 o
  -2  -6  11         14.92         13.92         1.99 o
  -1  -6  11          8.17          9.79         1.80 o
   0  -6  11          0.61          2.96         1.57 o
  -8  -5  11          2.78         11.46         2.54 o
  -7  -5  11          0.72          4.95         1.55 o
  -6  -5  11         13.52         17.96         2.20 o
  -5  -5  11          4.22          4.42         1.92 o
  -4  -5  11         21.60         19.47         2.04 o
  -3  -5  11          0.93          0.24         1.08 o
  -2  -5  11         15.81         18.82         2.15 o
  -1  -5  11          1.47          1.52         1.17 o
   0  -5  11          3.60          4.49         1.86 o
   1  -5  11          0.30          1.56         1.86 o
  -9  -4  11          5.98          8.69         2.21 o
  -8  -4  11          3.73          7.07         1.70 o
  -7  -4  11          9.83         12.14         1.95 o
  -6  -4  11         19.93         25.91         2.47 o
  -5  -4  11         35.56         40.85         3.61 o
  -4  -4  11          2.01          1.13         1.02 o
  -3  -4  11         49.39         42.78         2.75 o
  -2  -4  11          6.68          5.57         1.44 o
  -1  -4  11          9.62         12.63         1.90 o
   0  -4  11          7.96          8.67         1.67 o
   1  -4  11          8.34          7.62         1.48 o
  -9  -3  11         10.25         15.67         2.11 o
  -8  -3  11         11.08         15.15         2.04 o
  -7  -3  11          6.14         12.78         4.66 o
  -6  -3  11          2.76          4.79         1.40 o
  -5  -3  11          7.62          7.86         2.08 o
  -4  -3  11         10.96          9.72         1.54 o
  -3  -3  11         32.10         30.91         3.32 o
  -2  -3  11          1.30          0.97         1.16 o
  -1  -3  11          9.57          8.85         1.63 o
   0  -3  11          1.46          1.04         1.62 o
   1  -3  11         11.50         12.27         1.87 o
   2  -3  11          3.67          6.38         1.91 o
  -9  -2  11          0.99          7.54         2.62 o
  -8  -2  11         28.41         29.90         3.77 o
  -7  -2  11         13.31         15.63         3.03 o
  -6  -2  11         23.54         29.49         2.44 o
  -5  -2  11          6.87          8.06         1.90 o
  -4  -2  11         11.98         12.25         2.57 o
  -3  -2  11          0.90          2.16         1.24 o
  -2  -2  11         18.49         18.47         2.03 o
  -1  -2  11          8.07          9.87         1.31 o
   0  -2  11         27.52         28.41         4.37 o
   1  -2  11          0.25          1.28         1.75 o
   2  -2  11          5.49          7.05         1.59 o
   3  -2  11          3.69          6.99         2.14 o
  -9  -1  11         14.43         20.82         3.44 o
  -8  -1  11          2.35          2.96         1.83 o
  -7  -1  11          6.76         11.12         1.68 o
  -6  -1  11          0.88          1.91         1.08 o
  -5  -1  11         18.14         16.36         2.58 o
  -4  -1  11         16.90         18.58         1.85 o
  -3  -1  11         13.90         14.28         3.24 o
  -2  -1  11          3.90          5.18         3.01 o
  -1  -1  11         14.93         16.54         1.94 o
   0  -1  11         19.84         23.06         2.23 o
   1  -1  11          8.34          9.86         4.12 o
   2  -1  11          5.73          9.41         1.66 o
  -9   0  11         20.35         19.97         3.09 o
  -8   0  11          0.08          2.86         1.75 o
  -7   0  11          5.70          5.34         3.32 o
  -6   0  11          7.62          8.52         1.46 o
  -5   0  11         48.48         51.45         2.77 o
  -4   0  11         11.47         11.12         1.61 o
  -3   0  11         19.90         25.76         3.49 o
  -2   0  11          6.05          4.52         1.49 o
  -1   0  11          0.44          3.00         1.16 o
   0   0  11          1.51          2.14         1.19 o
   1   0  11          5.07          6.38         1.41 o
   2   0  11          4.78          6.25         1.51 o
  -9   1  11         14.37         16.17         2.82 o
  -8   1  11          2.34          3.21         1.61 o
  -7   1  11          7.30          9.79         2.22 o
  -6   1  11          0.78          3.20         1.30 o
  -5   1  11         17.59         14.02         1.94 o
  -4   1  11         16.82         21.36         5.21 o
  -3   1  11         14.28         17.98         2.89 o
  -2   1  11          4.26          3.46         1.27 o
  -1   1  11         14.91         14.75         1.98 o
   0   1  11         19.91         20.58         2.19 o
   1   1  11          7.99          8.97         2.63 o
   2   1  11          6.01          6.42         1.55 o
  -9   2  11          1.11          2.83         1.14 o
  -8   2  11         27.84         27.68         5.59 o
  -7   2  11         13.92         11.87         2.78 o
  -6   2  11         23.69         26.46         4.95 o
  -5   2  11          7.09          9.86         1.24 o
  -4   2  11         11.71          9.64         1.65 o
  -3   2  11          0.73          1.36         1.11 o
  -2   2  11         17.29         16.56         1.91 o
  -1   2  11          8.24         11.10         1.72 o
   0   2  11         27.92         24.39         3.31 o
   1   2  11          0.23          0.28         1.75 o
   2   2  11          5.60          8.85         1.65 o
  -9   3  11         10.11         13.62         2.69 o
  -8   3  11         11.04          9.67         1.63 o
  -7   3  11          6.23         10.70         1.67 o
  -6   3  11          2.78          4.35         1.49 o
  -5   3  11          7.89          8.00         1.23 o
  -4   3  11         11.90         16.55         1.97 o
  -3   3  11         32.42         31.25         2.51 o
  -2   3  11          1.29          2.89         1.24 o
  -1   3  11          9.65         11.64         1.95 o
   0   3  11          1.59          1.85         1.28 o
   1   3  11         10.79         12.67         1.87 o
   2   3  11          3.65          5.47         2.64 o
  -8   4  11          3.55          3.70         1.18 o
  -7   4  11         10.02         10.28         1.64 o
  -6   4  11         19.68         18.48         2.80 o
  -5   4  11         35.46         36.97         2.37 o
  -4   4  11          1.76          1.96         2.09 o
  -3   4  11         49.65         45.84         2.95 o
  -2   4  11          6.88         10.45         1.80 o
  -1   4  11          9.71         15.28         2.00 o
   0   4  11          8.27         12.54         1.90 o
   1   4  11          8.34          8.71         3.31 o
   2   4  11         11.21         16.28         3.05 o
  -8   5  11          2.57          3.40         1.77 o
  -7   5  11          0.80          2.46         1.58 o
  -6   5  11         13.79         13.60         2.66 o
  -5   5  11          4.31          5.29         1.55 o
  -4   5  11         20.71         19.96         2.20 o
  -3   5  11          0.97          1.59         1.21 o
  -2   5  11         16.23         19.75         2.51 o
  -1   5  11          1.66          4.66         1.76 o
   0   5  11          3.41          7.78         3.04 o
   1   5  11          0.27          0.29         1.65 o
  -7   6  11          0.08          3.17         1.53 o
  -6   6  11          9.68         11.19         2.49 o
  -5   6  11         22.77         21.51         2.23 o
  -4   6  11          2.63          2.64         1.02 o
  -3   6  11          0.93          3.41         1.42 o
  -2   6  11         14.91         15.75         3.24 o
  -1   6  11          8.30         12.20         2.00 o
   0   6  11          0.60          2.24         1.49 o
  -6   7  11         14.68         21.89         3.23 o
  -5   7  11          0.22          3.07         1.25 o
  -4   7  11          3.22          4.90         1.35 o
  -3   7  11          6.61         11.64         2.00 o
  -2   7  11         10.93         14.78         2.15 o
  -4  -6  12          4.50          9.39         1.64 o
  -3  -6  12          2.24          4.49         1.31 o
  -4  -5  12          2.77          7.75         1.58 o
  -3  -5  12         15.83         15.41         2.06 o
  -2  -5  12          0.07          1.53         1.46 o
  -7  -4  12         13.64         19.02         2.27 o
  -6  -4  12         18.96         23.97         3.70 o
  -4  -4  12          6.23          9.22         4.08 o
  -3  -4  12         15.08         15.68         2.03 o
  -2  -4  12         12.64         11.60         1.91 o
  -1  -4  12          7.10         10.39         1.77 o
  -8  -3  12          1.07          6.96         2.45 o
  -7  -3  12          0.64          4.88         2.25 o
  -6  -3  12          1.55          0.83         2.31 o
  -4  -3  12         10.12         10.75         1.72 o
  -3  -3  12          1.34          3.93         1.36 o
  -2  -3  12          0.99          1.89         1.22 o
  -1  -3  12          2.22          3.04         1.32 o
   0  -3  12          7.21         10.86         1.78 o
  -8  -2  12          0.14          5.31         2.54 o
  -7  -2  12         17.15         21.08         3.46 o
  -6  -2  12          4.28          6.91         2.32 o
  -4  -2  12          0.50          2.39         1.09 o
  -3  -2  12          6.85          9.68         1.67 o
  -2  -2  12          9.00          8.30         1.55 o
  -1  -2  12         11.90         11.37         2.62 o
   0  -2  12          0.16          2.42         2.57 o
   1  -2  12         11.76         14.01         2.94 o
  -8  -1  12          0.62          2.13         2.10 o
  -7  -1  12          9.37         14.70         3.05 o
  -6  -1  12         16.96         23.75         3.53 o
  -4  -1  12          9.95         14.76         1.84 o
  -3  -1  12          4.79          6.15         3.07 o
  -2  -1  12          0.28          0.03         1.90 o
  -1  -1  12          6.06         10.53         1.83 o
   0  -1  12          0.72          3.21         1.51 o
   1  -1  12          0.75          5.96         2.50 o
  -8   0  12          2.54          3.25         1.60 o
  -7   0  12          0.29          1.74         1.28 o
  -6   0  12          1.62          3.38         2.21 o
  -5   0  12          0.08          2.67         1.79 o
  -4   0  12          3.33          3.52         1.29 o
  -3   0  12          2.47          6.20         1.53 o
  -2   0  12         18.94         24.89         5.28 o
  -1   0  12          0.08          2.09         1.59 o
   0   0  12          1.43          1.48         1.20 o
   1   0  12          1.96          6.95         2.33 o
  -8   1  12          0.60          0.44         1.40 o
  -7   1  12          9.38         10.78         2.29 o
  -5   1  12         11.02         14.66         2.90 o
  -4   1  12          9.79         12.39         1.76 o
  -3   1  12          4.74          7.36         2.34 o
  -2   1  12          0.30          0.69         1.19 o
  -1   1  12          5.92          6.85         1.54 o
   0   1  12          0.86          3.17         1.32 o
   1   1  12          0.76          2.42         1.81 o
  -8   2  12          0.14          2.30         1.04 o
  -7   2  12         16.87         26.82         3.33 o
  -5   2  12          2.88          4.43         2.16 o
  -4   2  12          0.53          5.13         1.98 o
  -3   2  12          6.92          7.02         2.41 o
  -2   2  12          9.40          6.55         2.22 o
  -1   2  12         12.14         18.86         3.26 o
   0   2  12          0.15          3.53         2.66 o
  -8   3  12          1.36          2.86         1.07 o
  -7   3  12          0.58          4.44         1.79 o
  -6   3  12          1.57          1.79         1.56 o
  -5   3  12          0.18          6.33         2.35 o
  -4   3  12         10.01          9.89         1.80 o
  -3   3  12          1.47          4.11         1.53 o
  -2   3  12          1.02          2.88         1.18 o
  -1   3  12          2.22          7.34         2.44 o
   0   3  12          6.85          8.00         2.19 o
  -7   4  12         13.84         21.13         3.15 o
  -6   4  12         19.19         22.84         2.29 o
  -5   4  12          9.83          9.39         1.80 o
  -4   4  12          6.36          9.48         1.80 o
  -3   4  12         15.46         15.39         2.16 o
  -2   4  12         12.54         12.41         2.51 o
  -1   4  12          7.16          9.04         1.74 o
   0   4  12          2.96          4.08         2.17 o
  -6   5  12          0.78          4.36         2.09 o
  -5   5  12          3.75          5.44         2.39 o
  -4   5  12          2.65          5.32         1.60 o
  -3   5  12         15.49         22.49         3.51 o
  -2   5  12          0.08         -0.88         3.98 o
  -1   5  12          4.88          6.69         2.53 o
  -4   6  12          4.42          3.42         1.91 o
  -3   6  12          2.15          3.92         2.43 o
  -4  -4  13         13.86         16.07         3.06 o
  -4  -3  13          5.34          7.13         1.59 o
  -3  -3  13          0.76          1.96         1.64 o
  -7  -2  13          1.12          6.83         2.50 o
  -6  -2  13          0.47          1.93         2.45 o
  -4  -2  13          1.57          3.56         1.88 o
  -3  -2  13          3.47          3.48         1.91 o
  -2  -2  13          7.30          8.01         2.38 o
  -7  -1  13         10.54         14.21         3.02 o
  -6  -1  13          3.98          8.52         2.62 o
  -4  -1  13          1.11          0.22         1.58 o
  -3  -1  13          2.09          4.23         2.00 o
  -2  -1  13          2.22          2.71         1.90 o
  -1  -1  13          1.56          5.32         2.14 o
  -5   0  13          6.86         10.99         2.75 o
  -4   0  13         10.30          9.50         1.75 o
  -3   0  13          4.87          7.31         1.61 o
  -2   0  13         13.65         16.57         2.13 o
  -1   0  13          0.13          7.24         2.32 o
  -5   1  13          9.09         13.95         2.92 o
  -4   1  13          1.30          6.43         2.63 o
  -3   1  13          1.85          2.92         1.25 o
  -2   1  13          2.18          3.49         2.66 o
  -5   2  13          8.01         16.38         2.98 o
  -4   2  13          1.64          4.17         3.31 o
  -3   2  13          3.54          5.10         3.82 o
  -2   2  13          7.52          7.95         1.66 o
  -5   3  13         12.81         19.14         3.20 o
  -4   3  13          5.41         12.52         2.85 o
                                                
